# Supplementary material for: Hermetic hydrovoltaic cell sustained by internal water circulation
Source: Nat Commun. 2024 Nov 12;15:9796. doi: 10.1038/s41467-024-54216-y (PMC11557918; doi:10.1038/s41467-024-54216-y)
Supplement: Supplementary file 5 — Source data [file 41467_2024_54216_MOESM5_ESM.xlsx]

## Sheet: Fig. 1b
Working time (h)	Mass of HHC (g)	Mass change of the HHC (g)
3	304.181	0
15	304.17	-0.011
27	304.166	-0.015
39	304.198	0.017
51	304.178	-0.003
63	304.195	0.014
75	304.199	0.018

## Sheet: Fig. 1c
Main graph and middle inset					Right inset
Time (h)	Voltage (mV)	Humidity inside the cell (%)			Time (h)	Current (nA)
0	141.737	100			158.983	175.802
0.025	142.059	100			158.983	175.158
0.05	143.671	100			158.984	174.19
0.075	142.381	100			158.984	175.158
0.1	141.737	100			158.984	175.158
0.125	141.737	100			158.984	173.868
0.15	143.026	100			158.984	174.513
0.175	141.092	100			158.984	175.158
0.2	142.381	100			158.984	176.125
0.225	140.447	100			158.984	174.19
0.25	141.737	100			158.984	173.223
0.275	139.802	100			158.984	174.835
0.3	140.447	100			158.984	175.802
0.325	141.737	100			158.984	173.546
0.35	140.447	100			158.984	175.802
0.375	141.092	100			158.984	175.48
0.4	142.704	100			158.984	175.802
0.425	141.092	100			158.984	174.513
0.45	142.381	100			158.984	175.158
0.475	143.349	100			158.984	174.513
0.5	140.447	100			158.984	174.835
0.525	140.769	100			158.984	176.125
0.55	141.737	100			158.984	175.158
0.575	142.704	100			158.984	175.48
0.6	141.414	100			158.984	175.158
0.625	141.414	100			158.984	173.868
0.65	139.802	100			158.984	176.125
0.675	142.381	100			158.984	175.802
0.7	142.704	100			158.984	176.447
0.725	141.737	100			158.984	175.158
0.75	141.414	100			158.984	174.835
0.775	141.092	100			158.984	174.835
0.8	141.092	100			158.984	175.158
0.825	141.092	100			158.984	175.158
0.85	141.092	100			158.984	174.19
0.875	140.769	100			158.984	175.48
0.9	141.092	100			158.984	176.447
0.925	140.447	100			158.984	175.158
0.95	141.737	100			158.985	174.19
0.975	141.092	100			158.985	174.513
1	141.092	100			158.985	174.835
1.025	141.414	100			158.985	175.158
1.05	142.381	100			158.985	174.835
1.075	140.769	100			158.985	174.513
1.1	139.48	100			158.985	174.19
1.125	142.704	100			158.985	174.835
1.15	141.737	100			158.985	174.513
1.175	141.092	100			158.985	174.835
1.2	139.802	100			158.985	175.48
1.225	141.737	100			158.985	175.48
1.25	140.769	100			158.985	174.835
1.275	141.092	100			158.985	174.513
1.3	142.381	100			158.985	174.835
1.325	142.381	100			158.985	175.48
1.35	139.802	100			158.985	174.835
1.375	141.737	100			158.985	174.513
1.4	141.092	100			158.985	175.802
1.425	141.092	100			158.985	174.835
1.45	140.769	100			158.985	175.48
1.475	141.737	100			158.985	175.48
1.5	142.059	100			158.985	174.19
1.525	142.704	100			158.985	173.868
1.55	140.447	100			158.985	174.513
1.575	141.737	100			158.985	174.835
1.6	140.447	100			158.985	175.158
1.625	140.125	100			158.985	174.835
1.65	141.092	100			158.985	173.546
1.675	140.125	100			158.985	173.868
1.7	140.447	100			158.985	174.19
1.725	141.092	100			158.985	174.19
1.75	141.092	100			158.985	176.125
1.775	141.414	100			158.985	175.158
1.8	142.059	100			158.985	174.513
1.825	141.414	100			158.986	174.513
1.85	141.092	100			158.986	173.868
1.875	140.447	100			158.986	174.513
1.9	143.671	100			158.986	175.158
1.925	142.381	100			158.986	174.513
1.95	142.059	100			158.986	174.513
1.975	141.414	100			158.986	175.48
2	141.414	100			158.986	174.835
2.025	142.059	100			158.986	174.835
2.05	141.092	100			158.986	175.802
2.075	140.769	100			158.986	175.158
2.1	141.414	100			158.986	175.158
2.125	142.059	100			158.986	174.835
2.15	142.381	100			158.986	175.158
2.175	141.737	100			158.986	175.158
2.2	142.059	100			158.986	175.158
2.225	141.092	100			158.986	175.158
2.25	140.447	100			158.986	174.19
2.275	141.092	100			158.986	174.835
2.3	141.737	100			158.986	174.513
2.325	141.414	100			158.986	176.125
2.35	141.737	100			158.986	174.19
2.375	140.447	100			158.986	174.835
2.4	141.737	100			158.986	175.158
2.425	142.059	100			158.986	174.19
2.45	141.737	100			158.986	174.19
2.475	143.026	100			158.986	174.835
2.5	140.447	100			158.986	174.835
2.525	142.704	100			158.986	174.835
2.55	141.414	100			158.986	175.48
2.575	141.414	100			158.986	175.158
2.6	142.381	100			158.986	174.513
2.625	142.381	100			158.986	174.513
2.65	141.414	100			158.986	174.513
2.675	140.769	100			158.986	174.513
2.7	142.381	100			158.986	175.158
2.725	141.737	100			158.987	175.48
2.75	140.447	100			158.987	175.48
2.775	141.737	100			158.987	175.802
2.8	142.059	100			158.987	175.158
2.825	140.769	100			158.987	175.158
2.85	141.737	100			158.987	174.835
2.875	142.059	100			158.987	175.158
2.9	141.414	100			158.987	174.835
2.925	142.381	100			158.987	174.835
2.95	142.059	100			158.987	175.158
2.975	142.059	100			158.987	175.802
3	140.769	100			158.987	175.48
3.025	142.381	100			158.987	174.513
3.05	142.059	100			158.987	173.868
3.075	141.414	100			158.987	175.158
3.1	140.447	100			158.987	175.158
3.125	140.769	100			158.987	175.158
3.15	142.381	100			158.987	175.158
3.175	143.349	100			158.987	174.19
3.2	140.769	100			158.987	174.513
3.225	141.737	100			158.987	175.158
3.25	143.026	100			158.987	174.835
3.275	141.737	100			158.987	174.513
3.3	143.671	100			158.987	175.802
3.325	142.381	100			158.987	174.19
3.35	141.737	100			158.987	175.48
3.375	144.638	100			158.987	175.802
3.4	141.414	100			158.987	174.835
3.425	141.414	100			158.987	175.802
3.45	142.059	100			158.987	175.802
3.475	142.059	100			158.987	175.158
3.5	142.059	100			158.987	175.802
3.525	142.059	100			158.987	175.48
3.55	141.092	100			158.987	173.546
3.575	143.349	100			158.987	174.19
3.6	142.059	100			158.987	175.48
3.625	142.381	100			158.988	174.19
3.65	141.737	100			158.988	174.835
3.675	141.414	100			158.988	175.48
3.7	142.704	100			158.988	175.158
3.725	141.414	100			158.988	174.835
3.75	143.671	100			158.988	175.802
3.775	143.671	100			158.988	174.835
3.8	141.092	100			158.988	174.513
3.825	141.737	100			158.988	174.835
3.85	141.414	100			158.988	175.48
3.875	142.381	100			158.988	174.835
3.9	142.704	100			158.988	174.835
3.925	141.414	100			158.988	175.48
3.95	143.993	100			158.988	175.158
3.975	142.704	100			158.988	174.835
4	141.414	100			158.988	174.835
4.025	142.704	100			158.988	175.158
4.05	141.092	100			158.988	175.158
4.075	142.059	100			158.988	174.19
4.1	142.381	100			158.988	174.513
4.125	142.059	100			158.988	175.48
4.15	143.993	100			158.988	173.868
4.175	143.671	100			158.988	174.513
4.2	142.381	100			158.988	174.835
4.225	142.704	100			158.988	174.835
4.25	143.993	100			158.988	174.835
4.275	143.993	100			158.988	174.513
4.3	143.026	100			158.988	175.802
4.325	143.671	100			158.988	174.835
4.35	143.026	100			158.988	174.835
4.375	142.059	100			158.988	174.19
4.4	143.026	100			158.988	175.158
4.425	141.414	100			158.988	175.802
4.45	141.414	100			158.988	174.513
4.475	141.092	100			158.988	174.835
4.5	141.737	100			158.988	175.802
4.525	142.704	100			158.988	175.158
4.55	142.059	100			158.989	174.835
4.575	143.026	100			158.989	176.125
4.6	141.737	100			158.989	175.48
4.625	142.704	100			158.989	174.835
4.65	143.026	100			158.989	175.48
4.675	143.993	100			158.989	174.513
4.7	143.349	100			158.989	175.158
4.725	141.737	100			158.989	175.802
4.75	140.769	100			158.989	174.513
4.775	143.671	100			158.989	176.447
4.8	143.026	100			158.989	174.513
4.825	142.704	100			158.989	174.513
4.85	141.737	100			158.989	175.158
4.875	142.381	100			158.989	174.835
4.9	142.704	100			158.989	174.835
4.925	142.059	100			158.989	174.835
4.95	141.737	100			158.989	174.835
4.975	143.349	100			158.989	174.835
5	141.414	100			158.989	174.19
5.025	143.026	100			158.989	175.158
5.05	143.026	100			158.989	175.48
5.075	142.059	100			158.989	174.513
5.1	144.316	100			158.989	174.835
5.125	142.059	100			158.989	174.835
5.15	143.026	100			158.989	175.48
5.175	142.059	100			158.989	173.868
5.2	143.349	100			158.989	174.513
5.225	142.381	100			158.989	174.19
5.25	142.059	100			158.989	174.513
5.275	142.381	100			158.989	174.513
5.3	141.737	100			158.989	174.19
5.325	142.704	100			158.989	175.48
5.35	142.059	100			158.989	174.513
5.375	142.381	100			158.989	175.158
5.4	143.026	100			158.989	175.48
5.425	142.381	100			158.989	175.48
5.45	140.769	100			158.99	175.158
5.475	142.381	100			158.99	175.158
5.5	143.993	100			158.99	176.125
5.525	143.026	100			158.99	175.48
5.55	143.671	100			158.99	175.48
5.575	143.671	100			158.99	175.158
5.6	142.381	100			158.99	175.802
5.625	142.381	100			158.99	175.158
5.65	142.059	100			158.99	175.158
5.675	141.737	100			158.99	173.868
5.7	141.737	100			158.99	175.158
5.725	141.737	100			158.99	175.48
5.75	141.737	100			158.99	174.19
5.775	143.671	100			158.99	174.835
5.8	144.638	100			158.99	174.513
5.825	142.059	100			158.99	174.835
5.85	141.737	100			158.99	174.513
5.875	142.704	100			158.99	174.19
5.9	144.638	100			158.99	175.158
5.925	142.059	100			158.99	174.835
5.95	142.704	100			158.99	174.835
5.975	141.737	100			158.99	173.868
6	142.059	100			158.99	175.802
6.025	143.349	100			158.99	175.802
6.05	143.026	100			158.99	175.48
6.075	143.026	100			158.99	175.802
6.1	143.026	100			158.99	175.158
6.125	142.704	100			158.99	175.158
6.15	143.026	100			158.99	174.835
6.175	142.704	100			158.99	174.835
6.2	143.671	100			158.99	175.802
6.225	142.704	100			158.99	174.513
6.25	144.638	100			158.99	176.125
6.275	142.704	100			158.99	173.868
6.3	141.092	100			158.99	174.19
6.325	142.381	100			158.99	174.19
6.35	142.381	100			158.991	174.19
6.375	143.349	100			158.991	175.158
6.4	143.349	100			158.991	175.802
6.425	143.993	100			158.991	174.19
6.45	142.381	100			158.991	174.835
6.475	143.026	100			158.991	175.48
6.5	143.026	100			158.991	175.158
6.525	143.349	100			158.991	175.158
6.55	143.026	100			158.991	175.158
6.575	142.704	100			158.991	174.835
6.6	141.414	100			158.991	174.835
6.625	143.671	100			158.991	174.513
6.65	144.638	100			158.991	174.19
6.675	142.381	100			158.991	175.158
6.7	142.059	100			158.991	174.835
6.725	141.414	100			158.991	174.835
6.75	142.059	100			158.991	175.158
6.775	143.671	100			158.991	174.19
6.8	143.349	100			158.991	174.835
6.825	143.671	100			158.991	174.513
6.85	142.704	100			158.991	175.802
6.875	143.026	100			158.991	173.868
6.9	142.059	100			158.991	175.158
6.925	143.671	100			158.991	174.513
6.95	142.381	100			158.991	174.513
6.975	142.704	100			158.991	175.158
7	142.381	100			158.991	173.868
7.025	143.671	100			158.991	174.513
7.05	142.704	100			158.991	176.125
7.075	143.026	100			158.991	174.19
7.1	142.704	100			158.991	175.48
7.125	142.704	100			158.991	174.835
7.15	143.026	100			158.991	174.513
7.175	143.349	100			158.991	175.158
7.2	143.026	100			158.991	174.19
7.225	144.316	100			158.992	175.802
7.25	143.993	100			158.992	175.158
7.275	143.026	100			158.992	174.513
7.3	142.704	100			158.992	174.19
7.325	142.059	100			158.992	173.868
7.35	141.737	100			158.992	174.513
7.375	142.704	100			158.992	173.868
7.4	143.671	100			158.992	174.19
7.425	143.349	100			158.992	174.835
7.45	143.349	100			158.992	174.513
7.475	143.671	100			158.992	174.513
7.5	142.704	100			158.992	174.513
7.525	143.671	100			158.992	175.48
7.55	143.349	100			158.992	174.835
7.575	143.671	100			158.992	174.513
7.6	142.704	100			158.992	174.513
7.625	144.316	100			158.992	175.48
7.65	142.381	100			158.992	173.223
7.675	143.993	100			158.992	174.513
7.7	145.927	100			158.992	175.158
7.725	143.671	100			158.992	173.868
7.75	143.671	100			158.992	174.513
7.775	144.96	100			158.992	173.546
7.8	144.316	100			158.992	174.19
7.825	144.96	100			158.992	174.513
7.85	143.349	100			158.992	174.513
7.875	143.671	100			158.992	175.48
7.9	144.96	100			158.992	174.513
7.925	143.671	100			158.992	174.835
7.95	144.316	100			158.992	174.835
7.975	143.993	100			158.992	175.158
8	143.026	100			158.992	174.19
8.025	144.316	100			158.992	175.158
8.05	144.316	100			158.992	174.513
8.075	143.349	100			158.992	174.513
8.1	143.349	100			158.992	174.835
8.125	144.96	100			158.993	174.19
8.15	143.349	100			158.993	175.158
8.175	143.993	100			158.993	175.158
8.2	143.993	100			158.993	174.835
8.225	143.671	100			158.993	174.835
8.25	143.993	100			158.993	174.19
8.275	143.671	100			158.993	174.513
8.3	143.671	100			158.993	174.19
8.325	143.993	100			158.993	174.513
8.35	143.993	100			158.993	176.125
8.375	144.316	100			158.993	174.19
8.4	143.993	100			158.993	174.19
8.425	143.671	100			158.993	174.513
8.45	143.993	100			158.993	174.835
8.475	144.316	100			158.993	175.158
8.5	144.316	100			158.993	175.802
8.525	144.316	100			158.993	174.835
8.55	145.605	100			158.993	174.513
8.575	145.605	100			158.993	175.48
8.6	143.993	100			158.993	175.158
8.625	144.638	100			158.993	174.835
8.65	144.638	100			158.993	173.868
8.675	144.96	100			158.993	175.48
8.7	144.638	100			158.993	174.835
8.725	143.671	100			158.993	173.223
8.75	143.671	100			158.993	174.835
8.775	146.572	100			158.993	175.48
8.8	144.316	100			158.993	176.125
8.825	145.283	100			158.993	175.158
8.85	144.96	100			158.993	175.158
8.875	144.638	100			158.993	174.19
8.9	145.927	100			158.993	175.48
8.925	145.283	100			158.993	174.835
8.95	144.316	100			158.993	173.868
8.975	145.927	100			158.993	175.48
9	145.283	100			158.993	174.513
9.025	144.316	100			158.994	175.158
9.05	145.605	100			158.994	174.513
9.075	144.96	100			158.994	173.868
9.1	143.993	100			158.994	175.48
9.125	145.283	100			158.994	173.546
9.15	143.993	100			158.994	174.513
9.175	145.927	100			158.994	175.158
9.2	144.638	100			158.994	175.158
9.225	144.638	100			158.994	175.158
9.25	145.283	100			158.994	174.513
9.275	143.993	100			158.994	174.513
9.3	145.605	100			158.994	175.158
9.325	143.993	100			158.994	174.835
9.35	144.316	100			158.994	175.158
9.375	144.96	100			158.994	174.835
9.4	144.638	100			158.994	175.158
9.425	143.993	100			158.994	174.835
9.45	144.638	100			158.994	175.48
9.475	146.25	100			158.994	173.868
9.5	145.605	100			158.994	174.835
9.525	145.605	100			158.994	175.158
9.55	145.283	100			158.994	174.19
9.575	145.927	100			158.994	175.158
9.6	144.96	100			158.994	175.158
9.625	145.605	100			158.994	174.19
9.65	145.283	100			158.994	175.158
9.675	145.283	100			158.994	174.835
9.7	145.605	100			158.994	175.158
9.725	145.927	100			158.994	175.802
9.75	144.96	100			158.994	175.158
9.775	146.894	100			158.994	174.513
9.8	146.894	100			158.994	175.158
9.825	144.638	100			158.994	175.158
9.85	145.283	100			158.994	174.513
9.875	145.283	100			158.994	175.158
9.9	144.638	100			158.994	174.835
9.925	146.25	100			158.994	174.19
9.95	145.605	100			158.995	175.158
9.975	145.605	100			158.995	174.835
10	145.927	100			158.995	175.48
10.025	144.96	100			158.995	174.513
10.05	144.638	100			158.995	175.158
10.075	145.605	100			158.995	175.802
10.1	145.605	100			158.995	175.802
10.125	145.927	100			158.995	175.158
10.15	145.605	100			158.995	174.513
10.175	146.25	100			158.995	174.835
10.2	145.927	100			158.995	174.835
10.225	144.96	100			158.995	173.868
10.25	146.572	100			158.995	173.546
10.275	145.605	100			158.995	174.513
10.3	145.283	100			158.995	175.158
10.325	144.96	100			158.995	176.447
10.35	145.283	100			158.995	175.802
10.375	145.283	100			158.995	174.835
10.4	145.605	100			158.995	174.835
10.425	145.605	100			158.995	175.802
10.45	145.927	100			158.995	174.835
10.475	145.927	100			158.995	175.48
10.5	145.605	100			158.995	175.158
10.525	145.927	100			158.995	174.835
10.55	145.605	100			158.995	175.48
10.575	146.572	100			158.995	174.835
10.6	145.927	100			158.995	174.835
10.625	146.25	100			158.995	175.48
10.65	146.572	100			158.995	174.513
10.675	146.572	100			158.995	174.19
10.7	146.25	100			158.995	175.158
10.725	144.96	100			158.995	175.158
10.75	146.894	100			158.995	174.835
10.775	146.572	100			158.995	174.513
10.8	146.894	100			158.995	174.835
10.825	146.25	100			158.995	175.158
10.85	145.605	100			158.996	174.513
10.875	146.572	100			158.996	175.48
10.9	146.25	100			158.996	175.48
10.925	146.572	100			158.996	175.158
10.95	146.572	100			158.996	174.835
10.975	145.283	100			158.996	175.158
11	146.25	100			158.996	175.802
11.025	146.894	100			158.996	175.802
11.05	146.572	100			158.996	175.158
11.075	146.572	100			158.996	174.19
11.1	146.25	100			158.996	174.513
11.125	147.217	100			158.996	173.868
11.15	147.217	100			158.996	175.802
11.175	145.605	100			158.996	174.835
11.2	148.506	100			158.996	174.835
11.225	146.572	100			158.996	174.835
11.25	146.894	100			158.996	175.158
11.275	146.572	100			158.996	174.835
11.3	148.184	100			158.996	175.158
11.325	147.539	100			158.996	175.158
11.35	145.927	100			158.996	175.48
11.375	147.539	100			158.996	174.19
11.4	148.184	100			158.996	175.48
11.425	147.539	100			158.996	174.835
11.45	145.605	100			158.996	174.513
11.475	146.572	100			158.996	174.835
11.5	147.217	100			158.996	175.158
11.525	148.184	100			158.996	175.48
11.55	146.894	100			158.996	174.513
11.575	147.217	100			158.996	174.835
11.6	146.25	100			158.996	175.48
11.625	147.217	100			158.996	174.513
11.65	146.572	100			158.996	175.802
11.675	146.894	100			158.996	175.158
11.7	146.894	100			158.996	173.868
11.725	146.25	100			158.996	175.158
11.75	146.894	100			158.997	175.48
11.775	149.151	100			158.997	174.513
11.8	146.894	100			158.997	174.513
11.825	147.217	100			158.997	173.868
11.85	146.25	100			158.997	174.19
11.875	147.539	100			158.997	175.158
11.9	148.829	100			158.997	174.835
11.925	148.184	100			158.997	174.835
11.95	146.25	100			158.997	175.48
11.975	147.862	100			158.997	175.158
12	147.539	100			158.997	175.48
12.025	146.894	100			158.997	175.158
12.05	147.862	100			158.997	175.158
12.075	147.539	100			158.997	174.513
12.1	147.862	100			158.997	176.125
12.125	147.539	100			158.997	174.19
12.15	147.217	100			158.997	173.546
12.175	148.506	100			158.997	174.835
12.2	147.539	100			158.997	174.835
12.225	148.506	100			158.997	174.19
12.25	147.539	100			158.997	175.158
12.275	147.539	100			158.997	175.158
12.3	147.539	100			158.997	175.158
12.325	148.184	100			158.997	175.158
12.35	147.539	100			158.997	174.513
12.375	146.572	100			158.997	174.513
12.4	147.217	100			158.997	174.19
12.425	147.217	100			158.997	175.802
12.45	147.539	100			158.997	174.835
12.475	147.539	100			158.997	175.802
12.5	146.25	100			158.997	175.158
12.525	148.184	100			158.997	174.835
12.55	148.506	100			158.997	176.125
12.575	147.539	100			158.997	174.19
12.6	148.184	100			158.997	175.158
12.625	147.217	100			158.998	174.835
12.65	147.217	100			158.998	175.158
12.675	145.927	100			158.998	175.802
12.7	146.894	100			158.998	175.158
12.725	148.184	100			158.998	174.513
12.75	147.539	100			158.998	174.835
12.775	147.217	100			158.998	175.158
12.8	147.862	100			158.998	174.835
12.825	147.862	100			158.998	174.513
12.85	147.539	100			158.998	175.158
12.875	147.539	100			158.998	174.19
12.9	147.862	100			158.998	175.158
12.925	146.894	100			158.998	173.868
12.95	148.184	100			158.998	174.835
12.975	147.862	100			158.998	174.835
13	147.862	100			158.998	173.868
13.025	149.474	100			158.998	175.158
13.05	148.829	100			158.998	174.835
13.075	146.894	100			158.998	174.835
13.1	146.894	100			158.998	175.48
13.125	149.151	100			158.998	174.513
13.15	146.894	100			158.998	175.158
13.175	147.217	100			158.998	174.835
13.2	147.217	100			158.998	174.835
13.225	147.539	100			158.998	174.513
13.25	148.829	100			158.998	175.158
13.275	149.151	100			158.998	175.158
13.3	147.862	100			158.998	174.19
13.325	148.506	100			158.998	174.835
13.35	147.862	100			158.998	175.802
13.375	149.474	100			158.998	175.48
13.4	148.506	100			158.998	175.802
13.425	147.217	100			158.998	174.835
13.45	149.151	100			158.998	174.835
13.475	148.506	100			158.998	175.158
13.5	148.184	100			158.998	176.125
13.525	148.829	100			158.999	174.835
13.55	148.829	100			158.999	174.19
13.575	147.539	100			158.999	175.158
13.6	149.151	100			158.999	176.447
13.625	146.894	100			158.999	175.158
13.65	148.184	100			158.999	175.158
13.675	147.539	100			158.999	175.802
13.7	146.572	100			158.999	174.835
13.725	147.862	100			158.999	174.513
13.75	147.539	100			158.999	175.158
13.775	148.829	100			158.999	174.19
13.8	149.151	100			158.999	175.158
13.825	148.506	100			158.999	175.158
13.85	148.506	100			158.999	175.158
13.875	147.862	100			158.999	174.835
13.9	147.539	100			158.999	174.513
13.925	148.506	100			158.999	175.158
13.95	149.151	100			158.999	176.125
13.975	148.184	100			158.999	175.158
14	150.118	100			158.999	175.802
14.025	148.506	100			158.999	175.158
14.05	148.829	100			158.999	175.158
14.075	147.217	100			158.999	174.835
14.1	148.829	100			158.999	174.835
14.125	148.184	100			158.999	174.835
14.15	150.441	100			158.999	174.513
14.175	149.151	100			158.999	175.158
14.2	148.506	100			158.999	173.868
14.225	148.506	100			158.999	174.835
14.25	148.829	100			158.999	175.158
14.275	149.474	100			158.999	174.19
14.3	148.829	100			158.999	175.158
14.325	148.184	100			158.999	174.835
14.35	147.217	100			158.999	174.19
14.375	149.474	100			158.999	173.868
14.4	149.151	100			158.999	174.835
14.425	149.151	100			159	174.513
14.45	147.539	100			159	174.513
14.475	148.184	100			159	174.835
14.5	147.862	100			159	174.835
14.525	148.829	100			159	174.19
14.55	148.829	100			159	173.546
14.575	149.151	100			159	174.513
14.6	148.829	100			159	175.802
14.625	149.151	100			159	175.158
14.65	147.862	100			159	175.158
14.675	147.862	100			159	174.835
14.7	148.506	100			159	174.19
14.725	148.506	100			159	174.19
14.75	147.862	100			159	174.835
14.775	147.539	100			159	175.802
14.8	148.829	100			159	175.48
14.825	147.539	100			159	175.158
14.85	147.862	100			159	176.125
14.875	148.184	100			159	174.19
14.9	149.474	100			159	175.158
14.925	148.184	100			159	175.802
14.95	147.862	100			159	174.19
14.975	149.796	100			159	174.513
15	148.184	100			159	174.835
15.025	149.151	100			159	173.868
15.05	148.829	100			159	175.802
15.075	149.796	100			159	174.835
15.1	148.829	100			159	174.835
15.125	148.829	100			159	174.835
15.15	149.474	100			159	175.802
15.175	149.474	100			159	174.513
15.2	149.796	100			159	176.125
15.225	149.474	100			159	175.48
15.25	148.506	100			159	174.835
15.275	148.506	100			159	174.835
15.3	149.151	100			159	175.158
15.325	148.829	100			159	175.802
15.35	149.474	100			159.001	175.48
15.375	148.506	100			159.001	176.125
15.4	149.796	100			159.001	175.48
15.425	148.184	100			159.001	174.513
15.45	149.474	100			159.001	173.868
15.475	148.829	100			159.001	175.802
15.5	149.474	100			159.001	175.158
15.525	150.118	100			159.001	175.158
15.55	149.151	100			159.001	175.158
15.575	149.796	100			159.001	174.835
15.6	148.829	100			159.001	175.48
15.625	148.506	100			159.001	174.19
15.65	149.796	100			159.001	173.868
15.675	149.151	100			159.001	175.48
15.7	150.118	100			159.001	175.48
15.725	147.539	100			159.001	173.868
15.75	148.829	100			159.001	175.802
15.775	148.506	100			159.001	174.835
15.8	149.796	100			159.001	175.48
15.825	149.796	100			159.001	175.802
15.85	148.506	100			159.001	175.802
15.875	149.474	100			159.001	174.513
15.9	148.829	100			159.001	175.48
15.925	149.151	100			159.001	175.48
15.95	148.506	100			159.001	174.835
15.975	149.796	100			159.001	174.19
16	148.829	100			159.001	175.48
16.025	150.441	100			159.001	174.513
16.05	148.829	100			159.001	176.125
16.075	149.796	100			159.001	174.19
16.1	149.796	100			159.001	174.513
16.125	149.474	100			159.001	174.835
16.15	149.796	100			159.001	174.513
16.175	149.796	100			159.001	174.835
16.2	150.118	100			159.001	174.513
16.225	148.829	100			159.001	174.835
16.25	150.763	100			159.002	174.19
16.275	150.118	100			159.002	175.48
16.3	149.151	100			159.002	174.19
16.325	149.151	100			159.002	175.158
16.35	149.151	100			159.002	176.447
16.375	149.474	100			159.002	173.868
16.4	149.796	100			159.002	175.158
16.425	149.474	100			159.002	174.835
16.45	150.441	100			159.002	175.802
16.475	150.118	100			159.002	174.835
16.5	148.506	100			159.002	175.158
16.525	150.118	100			159.002	174.513
16.55	149.796	100			159.002	175.48
16.575	149.474	100			159.002	174.513
16.6	150.118	100			159.002	174.513
16.625	150.118	100			159.002	174.513
16.65	149.474	100			159.002	174.19
16.675	148.829	100			159.002	174.19
16.7	150.441	100			159.002	174.19
16.725	150.763	100			159.002	175.158
16.75	148.829	100			159.002	175.48
16.775	150.763	100			159.002	176.447
16.8	150.118	100			159.002	175.158
16.825	150.763	100			159.002	175.158
16.85	150.763	100			159.002	174.513
16.875	150.441	100			159.002	174.835
16.9	150.118	100			159.002	175.158
16.925	150.763	100			159.002	174.835
16.95	148.506	100			159.002	175.48
16.975	149.474	100			159.002	174.835
17	150.118	100			159.002	175.48
17.025	150.118	100			159.002	174.513
17.05	150.441	100			159.002	175.158
17.075	148.506	100			159.002	174.19
17.1	149.796	100			159.002	174.835
17.125	150.763	100			159.002	175.48
17.15	152.052	100			159.003	176.125
17.175	150.118	100			159.003	174.19
17.2	150.441	100			159.003	175.158
17.225	149.796	100			159.003	176.125
17.25	148.829	100			159.003	174.513
17.275	149.474	100			159.003	174.835
17.3	150.763	100			159.003	175.158
17.325	149.474	100			159.003	174.19
17.35	149.474	100			159.003	174.835
17.375	149.151	100			159.003	176.125
17.4	151.408	100			159.003	174.835
17.425	148.829	100			159.003	176.125
17.45	149.151	100			159.003	174.513
17.475	149.151	100			159.003	175.48
17.5	147.862	100			159.003	174.513
17.525	150.441	100			159.003	175.48
17.55	150.118	100			159.003	174.513
17.575	150.118	100			159.003	175.802
17.6	148.184	100			159.003	175.48
17.625	150.763	100			159.003	175.158
17.65	149.151	100			159.003	174.835
17.675	149.796	100			159.003	175.802
17.7	148.829	100			159.003	175.158
17.725	149.796	100			159.003	173.868
17.75	148.506	100			159.003	174.19
17.775	150.118	100			159.003	174.835
17.8	150.763	100			159.003	175.48
17.825	150.763	100			159.003	175.158
17.85	149.474	100			159.003	173.546
17.875	149.151	100			159.003	175.48
17.9	150.118	100			159.003	175.802
17.925	150.763	100			159.003	175.158
17.95	150.763	100			159.003	175.802
17.975	151.085	100			159.003	174.835
18	149.474	100			159.003	175.158
18.025	151.408	100			159.004	176.447
18.05	152.375	100			159.004	175.802
18.075	148.829	100			159.004	176.125
18.1	151.085	100			159.004	175.158
18.125	150.441	100			159.004	173.868
18.15	150.763	100			159.004	174.835
18.175	150.441	100			159.004	174.835
18.2	150.441	100			159.004	175.48
18.225	151.408	100			159.004	175.48
18.25	150.118	100			159.004	175.802
18.275	149.474	100			159.004	175.158
18.3	151.085	100			159.004	174.835
18.325	148.184	100			159.004	174.513
18.35	148.506	100			159.004	174.835
18.375	149.151	100			159.004	175.158
18.4	151.73	100			159.004	174.513
18.425	150.118	100			159.004	174.835
18.45	150.118	100			159.004	175.802
18.475	150.441	100			159.004	174.835
18.5	148.829	100			159.004	175.158
18.525	149.151	100			159.004	173.546
18.55	150.441	100			159.004	174.513
18.575	152.052	100			159.004	174.513
18.6	150.118	100			159.004	173.868
18.625	150.441	100			159.004	174.19
18.65	149.474	100			159.004	174.513
18.675	150.118	100			159.004	174.19
18.7	151.085	100			159.004	174.513
18.725	150.118	100			159.004	174.513
18.75	149.796	100			159.004	174.835
18.775	150.118	100			159.004	174.513
18.8	150.763	100			159.004	174.513
18.825	149.474	100			159.004	174.19
18.85	149.796	100			159.004	174.19
18.875	150.763	100			159.004	174.513
18.9	150.441	100			159.004	174.513
18.925	151.73	100			159.005	174.835
18.95	152.052	100			159.005	174.19
18.975	150.763	100			159.005	174.19
19	149.474	100			159.005	174.513
19.025	149.796	100			159.005	175.158
19.05	149.796	100			159.005	174.19
19.075	150.118	100			159.005	174.19
19.1	149.796	100			159.005	174.513
19.125	151.085	100			159.005	175.158
19.15	151.085	100			159.005	173.868
19.175	148.506	100			159.005	174.513
19.2	151.085	100			159.005	174.19
19.225	151.408	100			159.005	175.802
19.25	151.73	100			159.005	174.835
19.275	149.796	100			159.005	174.513
19.3	150.118	100			159.005	174.513
19.325	152.052	100			159.005	174.513
19.35	149.474	100			159.005	174.513
19.375	149.796	100			159.005	175.48
19.4	151.085	100			159.005	174.513
19.425	151.085	100			159.005	174.19
19.45	151.73	100			159.005	174.835
19.475	149.796	100			159.005	174.513
19.5	150.441	100			159.005	174.19
19.525	151.408	100			159.005	173.546
19.55	148.829	100			159.005	175.158
19.575	150.441	100			159.005	174.19
19.6	150.763	100			159.005	174.513
19.625	151.73	100			159.005	175.48
19.65	149.796	100			159.005	175.802
19.675	151.408	100			159.005	174.835
19.7	152.052	100			159.005	174.835
19.725	151.408	100			159.005	175.48
19.75	151.73	100			159.005	175.158
19.775	152.697	100			159.005	175.158
19.8	151.085	100			159.005	174.19
19.825	151.085	100			159.006	174.835
19.85	150.763	100			159.006	174.513
19.875	151.085	100			159.006	175.158
19.9	152.697	100			159.006	176.125
19.925	150.763	100			159.006	173.868
19.95	152.375	100			159.006	174.19
19.975	153.019	100			159.006	174.835
20	151.085	100			159.006	175.48
20.025	151.73	100			159.006	174.513
20.05	153.019	100			159.006	174.513
20.075	150.763	100			159.006	175.158
20.1	150.441	100			159.006	174.513
20.125	149.796	100			159.006	174.835
20.15	151.408	100			159.006	174.513
20.175	151.085	100			159.006	175.48
20.2	150.441	100			159.006	174.513
20.225	149.474	100			159.006	174.19
20.25	152.052	100			159.006	175.158
20.275	151.085	100			159.006	174.19
20.3	151.085	100			159.006	173.868
20.325	150.441	100			159.006	174.19
20.35	152.052	100			159.006	174.835
20.375	151.408	100			159.006	174.513
20.4	151.085	100			159.006	174.513
20.425	151.73	100			159.006	174.513
20.45	152.052	100			159.006	174.835
20.475	152.052	100			159.006	175.158
20.5	153.019	100			159.006	175.158
20.525	152.697	100			159.006	175.158
20.55	150.441	100			159.006	173.868
20.575	152.697	100			159.006	174.835
20.6	152.052	100			159.006	174.19
20.625	152.697	100			159.006	175.158
20.65	152.052	100			159.006	174.835
20.675	151.408	100			159.006	174.513
20.7	152.375	100			159.006	174.513
20.725	151.408	100			159.006	175.158
20.75	151.73	100			159.007	174.19
20.775	152.052	100			159.007	175.158
20.8	152.375	100			159.007	174.513
20.825	151.73	100			159.007	174.835
20.85	152.052	100			159.007	176.125
20.875	152.052	100			159.007	174.513
20.9	151.085	100			159.007	175.48
20.925	151.73	100			159.007	175.802
20.95	151.73	100			159.007	173.868
20.975	153.019	100			159.007	174.19
21	152.052	100			159.007	176.447
21.025	152.697	100			159.007	175.48
21.05	153.019	100			159.007	175.158
21.075	152.375	100			159.007	174.835
21.1	152.697	100			159.007	176.125
21.125	153.019	100			159.007	174.835
21.15	152.375	100			159.007	175.158
21.175	152.697	100			159.007	174.835
21.2	151.73	100			159.007	174.19
21.225	153.664	100			159.007	175.158
21.25	152.697	100			159.007	174.835
21.275	153.342	100			159.007	175.158
21.3	151.73	100			159.007	174.835
21.325	152.375	100			159.007	175.158
21.35	152.697	100			159.007	175.48
21.375	152.697	100			159.007	175.158
21.4	152.697	100			159.007	175.802
21.425	152.697	100			159.007	175.48
21.45	153.342	100			159.007	174.513
21.475	152.052	100			159.007	174.19
21.5	151.73	100			159.007	174.835
21.525	154.309	100			159.007	174.835
21.55	153.987	100			159.007	174.513
21.575	153.019	100			159.007	175.48
21.6	153.019	100			159.007	174.835
21.625	152.697	100			159.007	176.447
21.65	153.019	100			159.008	175.48
21.675	153.987	100			159.008	175.802
21.7	152.375	100			159.008	175.48
21.725	152.375	100			159.008	176.125
21.75	152.697	100			159.008	175.48
21.775	153.019	100			159.008	176.125
21.8	153.342	100			159.008	174.19
21.825	153.664	100			159.008	175.158
21.85	153.664	100			159.008	174.835
21.875	153.987	100			159.008	176.125
21.9	153.342	100			159.008	175.802
21.925	153.664	100			159.008	174.835
21.95	153.342	100			159.008	175.48
21.975	153.987	100			159.008	175.802
22	152.697	100			159.008	174.513
22.025	152.052	100			159.008	175.48
22.05	153.019	100			159.008	174.19
22.075	152.052	100			159.008	175.802
22.1	152.697	100			159.008	175.158
22.125	153.342	100			159.008	175.158
22.15	153.987	100			159.008	175.48
22.175	152.697	100			159.008	175.48
22.2	153.664	100			159.008	175.802
22.225	154.309	100			159.008	174.835
22.25	153.987	100			159.008	176.447
22.275	153.664	100			159.008	175.48
22.3	153.342	100			159.008	175.48
22.325	153.987	100			159.008	175.802
22.35	153.664	100			159.008	175.802
22.375	153.342	100			159.008	174.513
22.4	154.631	100			159.008	174.513
22.425	153.019	100			159.008	175.802
22.45	153.987	100			159.008	176.125
22.475	154.309	100			159.008	175.158
22.5	153.987	100			159.008	175.48
22.525	153.342	100			159.008	176.125
22.55	153.019	100			159.009	174.835
22.575	153.664	100			159.009	175.158
22.6	152.375	100			159.009	175.158
22.625	153.664	100			159.009	174.835
22.65	153.342	100			159.009	175.802
22.675	153.987	100			159.009	176.125
22.7	153.987	100			159.009	175.158
22.725	152.052	100			159.009	175.48
22.75	153.987	100			159.009	174.513
22.775	154.309	100			159.009	176.447
22.8	152.375	100			159.009	174.835
22.825	154.631	100			159.009	175.802
22.85	153.664	100			159.009	175.158
22.875	152.697	100			159.009	176.125
22.9	153.019	100			159.009	175.48
22.925	153.342	100			159.009	176.769
22.95	153.664	100			159.009	175.802
22.975	152.697	100			159.009	175.48
23	153.342	100			159.009	175.802
23.025	153.987	100			159.009	174.835
23.05	153.019	100			159.009	175.48
23.075	154.954	100			159.009	175.802
23.1	154.954	100			159.009	176.125
23.125	154.631	100			159.009	175.158
23.15	155.599	100			159.009	175.48
23.175	152.697	100			159.009	176.447
23.2	153.342	100			159.009	174.835
23.225	153.664	100			159.009	176.125
23.25	153.987	100			159.009	174.835
23.275	152.697	100			159.009	175.158
23.3	154.309	100			159.009	175.802
23.325	152.697	100			159.009	175.802
23.35	152.052	100			159.009	174.19
23.375	154.309	100			159.009	176.125
23.4	154.954	100			159.009	174.835
23.425	154.631	100			159.01	174.19
23.45	153.987	100			159.01	174.835
23.475	152.375	100			159.01	175.48
23.5	152.052	100			159.01	176.447
23.525	153.664	100			159.01	175.802
23.55	152.375	100			159.01	175.158
23.575	153.342	100			159.01	175.158
23.6	151.73	100			159.01	175.48
23.625	153.019	100			159.01	176.125
23.65	152.697	100			159.01	176.447
23.675	153.987	100			159.01	175.48
23.7	153.342	100			159.01	175.802
23.725	153.019	100			159.01	175.158
23.75	152.697	100			159.01	175.48
23.775	153.342	100			159.01	176.125
23.8	153.342	100			159.01	175.802
23.825	153.019	100			159.01	174.835
23.85	152.052	100			159.01	174.835
23.875	152.052	100			159.01	176.447
23.9	154.309	100			159.01	175.48
23.925	152.697	100			159.01	175.158
23.95	153.342	100			159.01	174.513
23.975	151.73	100			159.01	175.48
24	152.697	100			159.01	175.48
24.025	152.697	100			159.01	174.835
24.05	154.309	100			159.01	175.802
24.075	151.408	100			159.01	174.19
24.1	151.73	100			159.01	174.835
24.125	153.019	100			159.01	175.158
24.15	151.73	100			159.01	176.125
24.175	152.375	100			159.01	175.802
24.2	153.342	100			159.01	175.158
24.225	152.052	100			159.01	174.513
24.25	152.052	100			159.01	175.802
24.275	153.019	100			159.01	175.48
24.3	153.019	100			159.01	175.802
24.325	152.697	100			159.011	175.48
24.35	153.019	100			159.011	174.19
24.375	152.697	100			159.011	174.513
24.4	153.342	100			159.011	175.802
24.425	152.375	100			159.011	175.48
24.45	152.375	100			159.011	175.48
24.475	151.73	100			159.011	175.802
24.5	151.408	100			159.011	175.48
24.525	152.697	100			159.011	175.158
24.55	152.697	100			159.011	174.835
24.575	151.73	100			159.011	175.158
24.6	150.763	100			159.011	176.447
24.625	150.763	100			159.011	176.447
24.65	151.73	100			159.011	174.513
24.675	152.052	100			159.011	175.802
24.7	150.441	100			159.011	175.158
24.725	151.73	100			159.011	175.802
24.75	152.375	100			159.011	175.802
24.775	152.697	100			159.011	176.447
24.8	152.052	100			159.011	174.513
24.825	152.052	100			159.011	174.513
24.85	150.441	100			159.011	174.19
24.875	152.052	100			159.011	175.802
24.9	151.085	100			159.011	175.802
24.925	152.052	100			159.011	175.158
24.95	151.085	100			159.011	175.802
24.975	152.052	100			159.011	175.802
25	152.375	100			159.011	175.48
25.025	150.441	100			159.011	175.802
25.05	151.408	100			159.011	173.868
25.075	151.408	100			159.011	175.48
25.1	150.441	100			159.011	174.19
25.125	150.763	100			159.011	176.447
25.15	151.73	100			159.011	175.48
25.175	152.697	100			159.011	176.125
25.2	151.408	100			159.011	174.513
25.225	150.118	100			159.012	175.802
25.25	149.151	100			159.012	174.835
25.275	150.441	100			159.012	175.158
25.3	153.664	100			159.012	175.48
25.325	152.052	100			159.012	174.835
25.35	151.73	100			159.012	175.158
25.375	150.118	100			159.012	174.19
25.4	149.796	100			159.012	175.802
25.425	150.118	100			159.012	175.802
25.45	152.052	100			159.012	176.125
25.475	149.796	100			159.012	175.48
25.5	150.763	100			159.012	174.835
25.525	152.052	100			159.012	174.19
25.55	150.763	100			159.012	173.868
25.575	152.052	100			159.012	175.158
25.6	152.375	100			159.012	174.835
25.625	151.408	100			159.012	175.802
25.65	150.441	100			159.012	175.48
25.675	149.151	100			159.012	175.48
25.7	151.408	100			159.012	175.802
25.725	151.73	100			159.012	174.513
25.75	151.73	100			159.012	176.447
25.775	149.474	100			159.012	175.48
25.8	150.441	100			159.012	175.48
25.825	151.085	100			159.012	174.835
25.85	152.052	100			159.012	175.48
25.875	150.118	100			159.012	175.158
25.9	151.73	100			159.012	174.19
25.925	150.118	100			159.012	175.48
25.95	150.441	100			159.012	175.48
25.975	151.408	100			159.012	175.802
26	152.375	100			159.012	174.835
26.025	150.763	100			159.012	175.48
26.05	152.375	100			159.012	174.19
26.075	150.763	100			159.012	174.835
26.1	151.73	100			159.012	175.158
26.125	150.441	100			159.012	175.158
26.15	150.118	100			159.013	175.802
26.175	151.085	100			159.013	175.48
26.2	152.052	100			159.013	175.158
26.225	151.085	100			159.013	174.513
26.25	152.375	100			159.013	174.835
26.275	152.375	100			159.013	175.158
26.3	151.73	100			159.013	174.513
26.325	151.73	100			159.013	175.802
26.35	150.118	100			159.013	175.158
26.375	150.763	100			159.013	175.48
26.4	152.052	100			159.013	174.835
26.425	151.408	100			159.013	174.19
26.45	150.118	100			159.013	175.48
26.475	149.796	100			159.013	173.868
26.5	150.763	100			159.013	175.48
26.525	152.052	100			159.013	174.835
26.55	150.763	100			159.013	174.835
26.575	151.408	100			159.013	174.513
26.6	151.408	100			159.013	174.513
26.625	150.763	100			159.013	174.513
26.65	151.085	100			159.013	175.158
26.675	150.763	100			159.013	175.802
26.7	151.408	100			159.013	175.158
26.725	151.408	100			159.013	174.835
26.75	150.763	100			159.013	174.835
26.775	152.375	100			159.013	175.802
26.8	150.763	100			159.013	175.158
26.825	152.052	100			159.013	174.835
26.85	150.441	100			159.013	175.158
26.875	151.085	100			159.013	174.19
26.9	151.73	100			159.013	174.835
26.925	151.408	100			159.013	174.513
26.95	151.085	100			159.013	174.835
26.975	150.763	100			159.013	175.48
27	151.73	100			159.013	174.835
27.025	151.73	100			159.013	174.513
27.05	151.73	100			159.014	174.835
27.075	150.441	100			159.014	174.513
27.1	151.085	100			159.014	174.513
27.125	151.085	100			159.014	176.125
27.15	150.441	100			159.014	175.158
27.175	152.375	100			159.014	175.158
27.2	150.763	100			159.014	173.868
27.225	150.763	100			159.014	174.835
27.25	152.375	100			159.014	174.835
27.275	151.73	100			159.014	175.158
27.3	151.085	100			159.014	174.513
27.325	151.73	100			159.014	173.868
27.35	151.408	100			159.014	174.835
27.375	149.796	100			159.014	173.546
27.4	150.118	100			159.014	175.802
27.425	152.375	100			159.014	175.158
27.45	152.052	100			159.014	175.802
27.475	150.441	100			159.014	174.835
27.5	151.085	100			159.014	175.48
27.525	150.763	100			159.014	175.158
27.55	151.085	100			159.014	174.513
27.575	151.408	100			159.014	175.802
27.6	151.408	100			159.014	175.158
27.625	151.085	100			159.014	176.769
27.65	151.408	100			159.014	174.19
27.675	151.085	100			159.014	175.158
27.7	151.73	100			159.014	174.19
27.725	152.375	100			159.014	176.125
27.75	152.375	100			159.014	174.835
27.775	150.763	100			159.014	174.19
27.8	150.441	100			159.014	175.48
27.825	149.474	100			159.014	174.19
27.85	151.408	100			159.014	174.835
27.875	151.408	100			159.014	175.48
27.9	150.763	100			159.014	173.868
27.925	152.697	100			159.014	174.835
27.95	152.375	100			159.015	175.48
27.975	152.697	100			159.015	174.513
28	151.73	100			159.015	175.158
28.025	152.697	100			159.015	174.513
28.05	153.019	100			159.015	174.19
28.075	152.052	100			159.015	174.835
28.1	152.375	100			159.015	174.513
28.125	150.763	100			159.015	174.19
28.15	152.375	100			159.015	174.19
28.175	152.375	100			159.015	175.158
28.2	152.697	100			159.015	175.158
28.225	151.408	100			159.015	175.158
28.25	152.052	100			159.015	174.513
28.275	153.342	100			159.015	173.868
28.3	152.052	100			159.015	174.835
28.325	152.697	100			159.015	174.513
28.35	151.73	100			159.015	174.513
28.375	151.085	100			159.015	174.19
28.4	152.697	100			159.015	173.868
28.425	151.408	100			159.015	175.802
28.45	153.342	100			159.015	174.835
28.475	151.73	100			159.015	175.158
28.5	152.697	100			159.015	174.19
28.525	151.085	100			159.015	175.48
28.55	151.73	100			159.015	173.868
28.575	150.441	100			159.015	175.158
28.6	151.408	100			159.015	174.835
28.625	151.73	100			159.015	174.835
28.65	151.085	100			159.015	174.835
28.675	152.375	100			159.015	173.868
28.7	153.342	100			159.015	175.48
28.725	152.052	100			159.015	175.48
28.75	153.664	100			159.015	174.835
28.775	149.474	100			159.015	174.835
28.8	151.085	100			159.015	174.19
28.825	152.052	100			159.016	174.19
28.85	150.763	100			159.016	175.158
28.875	153.019	100			159.016	174.513
28.9	151.408	100			159.016	175.158
28.925	152.052	100			159.016	175.48
28.95	152.697	100			159.016	173.868
28.975	151.085	100			159.016	174.513
29	152.375	100			159.016	174.19
29.025	151.085	100			159.016	175.48
29.05	151.408	100			159.016	174.19
29.075	152.052	100			159.016	174.835
29.1	151.73	100			159.016	175.802
29.125	151.085	100			159.016	174.835
29.15	152.052	100			159.016	174.19
29.175	153.019	100			159.016	174.19
29.2	152.052	100			159.016	174.513
29.225	153.019	100			159.016	175.802
29.25	152.052	100			159.016	174.835
29.275	151.73	100			159.016	173.223
29.3	152.697	100			159.016	174.19
29.325	152.697	100			159.016	175.802
29.35	152.375	100			159.016	174.513
29.375	151.73	100			159.016	173.868
29.4	151.73	100			159.016	175.802
29.425	152.052	100			159.016	173.868
29.45	152.052	100			159.016	173.546
29.475	151.408	100			159.016	173.868
29.5	152.375	100			159.016	174.835
29.525	152.697	100			159.016	174.835
29.55	151.73	100			159.016	174.513
29.575	151.408	100			159.016	175.158
29.6	153.664	100			159.016	173.223
29.625	152.052	100			159.016	174.835
29.65	153.664	100			159.016	175.48
29.675	153.342	100			159.016	174.513
29.7	152.052	100			159.016	174.513
29.725	154.309	100			159.017	175.158
29.75	152.375	100			159.017	173.546
29.775	152.697	100			159.017	174.835
29.8	152.697	100			159.017	174.19
29.825	153.342	100			159.017	175.158
29.85	153.019	100			159.017	174.513
29.875	151.73	100			159.017	175.158
29.9	152.697	100			159.017	173.868
29.925	151.085	100			159.017	175.158
29.95	152.697	100			159.017	175.158
29.975	152.697	100			159.017	173.546
30	153.342	100			159.017	174.835
30.025	152.052	100			159.017	174.19
30.05	153.019	100			159.017	174.513
30.075	152.697	100			159.017	176.125
30.1	153.342	100			159.017	176.125
30.125	152.697	100			159.017	173.868
30.15	153.019	100			159.017	174.19
30.175	152.375	100			159.017	174.513
30.2	153.664	100			159.017	175.158
30.225	153.664	100			159.017	174.513
30.25	153.664	100			159.017	175.158
30.275	152.375	100			159.017	175.158
30.3	152.052	100			159.017	174.835
30.325	153.342	100			159.017	175.48
30.35	152.375	100			159.017	174.513
30.375	152.052	100			159.017	174.835
30.4	152.052	100			159.017	175.158
30.425	153.664	100			159.017	174.513
30.45	153.342	100			159.017	175.48
30.475	152.375	100			159.017	174.19
30.5	151.085	100			159.017	174.19
30.525	152.052	100			159.017	174.835
30.55	150.763	100			159.017	175.158
30.575	152.052	100			159.017	174.835
30.6	153.019	100			159.017	174.513
30.625	153.664	100			159.018	174.19
30.65	152.697	100			159.018	175.802
30.675	153.019	100			159.018	174.835
30.7	152.375	100			159.018	175.158
30.725	152.375	100			159.018	174.835
30.75	152.697	100			159.018	176.125
30.775	151.085	100			159.018	174.513
30.8	153.019	100			159.018	176.125
30.825	153.342	100			159.018	175.158
30.85	152.052	100			159.018	174.19
30.875	152.375	100			159.018	175.158
30.9	152.052	100			159.018	175.48
30.925	153.987	100			159.018	175.158
30.95	154.954	100			159.018	175.802
30.975	153.664	100			159.018	174.835
31	153.664	100			159.018	175.48
31.025	152.052	100			159.018	174.513
31.05	153.342	100			159.018	174.835
31.075	153.664	100			159.018	174.835
31.1	153.019	100			159.018	175.158
31.125	151.408	100			159.018	175.802
31.15	153.342	100			159.018	174.513
31.175	151.73	100			159.018	174.19
31.2	152.697	100			159.018	174.835
31.225	152.375	100			159.018	174.19
31.25	153.987	100			159.018	174.835
31.275	153.342	100			159.018	174.513
31.3	152.052	100			159.018	174.513
31.325	152.697	100			159.018	174.513
31.35	150.763	100			159.018	174.835
31.375	153.019	100			159.018	174.835
31.4	152.697	100			159.018	175.48
31.425	153.664	100			159.018	175.48
31.45	152.697	100			159.018	176.447
31.475	153.019	100			159.018	174.19
31.5	153.019	100			159.018	174.513
31.525	153.019	100			159.018	175.48
31.55	152.697	100			159.019	174.513
31.575	153.019	100			159.019	176.125
31.6	152.375	100			159.019	174.513
31.625	153.019	100			159.019	175.48
31.65	153.019	100			159.019	175.48
31.675	152.697	100			159.019	175.158
31.7	153.019	100			159.019	174.513
31.725	152.697	100			159.019	175.48
31.75	152.375	100			159.019	174.513
31.775	153.019	100			159.019	175.158
31.8	152.052	100			159.019	175.158
31.825	154.309	100			159.019	175.158
31.85	151.408	100			159.019	175.158
31.875	152.697	100			159.019	175.802
31.9	153.664	100			159.019	174.513
31.925	152.697	100			159.019	175.48
31.95	153.987	100			159.019	176.447
31.975	153.342	100			159.019	175.802
32	153.342	100			159.019	176.125
32.025	153.664	100			159.019	174.19
32.05	153.664	100			159.019	175.802
32.075	152.697	100			159.019	176.125
32.1	154.954	100			159.019	176.447
32.125	153.342	100			159.019	174.19
32.15	153.342	100			159.019	174.835
32.175	153.987	100			159.019	175.158
32.2	152.697	100			159.019	175.158
32.225	153.342	100			159.019	174.19
32.25	153.019	100			159.019	175.158
32.275	153.019	100			159.019	174.19
32.3	153.664	100			159.019	175.802
32.325	153.342	100			159.019	176.447
32.35	154.631	100			159.019	175.48
32.375	154.954	100			159.019	177.092
32.4	153.019	100			159.019	176.769
32.425	153.342	100			159.019	174.513
32.45	153.987	100			159.02	175.802
32.475	152.697	100			159.02	175.158
32.5	152.697	100			159.02	175.802
32.525	152.697	100			159.02	175.48
32.55	153.019	100			159.02	176.447
32.575	153.342	100			159.02	175.48
32.6	153.342	100			159.02	174.835
32.625	153.664	100			159.02	175.158
32.65	153.987	100			159.02	176.447
32.675	153.019	100			159.02	174.835
32.7	153.664	100			159.02	175.48
32.725	153.987	100			159.02	175.48
32.75	153.987	100			159.02	176.125
32.775	154.954	100			159.02	175.48
32.8	152.697	100			159.02	174.19
32.825	153.019	100			159.02	175.802
32.85	152.375	100			159.02	174.835
32.875	153.987	100			159.02	176.447
32.9	153.019	100			159.02	175.158
32.925	154.631	100			159.02	175.48
32.95	153.987	100			159.02	175.48
32.975	152.697	100			159.02	176.125
33	153.019	100			159.02	175.802
33.025	153.987	100			159.02	176.447
33.05	154.309	100			159.02	174.513
33.075	153.342	100			159.02	175.802
33.1	154.309	100			159.02	175.802
33.125	154.309	100			159.02	175.48
33.15	153.342	100			159.02	174.835
33.175	153.664	100			159.02	176.447
33.2	153.987	100			159.02	175.158
33.225	154.631	100			159.02	176.447
33.25	154.309	100			159.02	176.447
33.275	153.987	100			159.02	175.802
33.3	153.664	100			159.02	174.835
33.325	153.987	100			159.02	176.447
33.35	153.019	100			159.021	176.125
33.375	153.664	100			159.021	175.48
33.4	153.664	100			159.021	175.48
33.425	153.664	100			159.021	175.802
33.45	154.309	100			159.021	176.125
33.475	154.309	100			159.021	174.513
33.5	153.664	100			159.021	175.802
33.525	154.309	100			159.021	175.158
33.55	155.276	100			159.021	176.125
33.575	155.599	100			159.021	174.835
33.6	153.664	100			159.021	175.802
33.625	154.309	100			159.021	175.48
33.65	154.309	100			159.021	175.48
33.675	154.631	100			159.021	175.48
33.7	153.664	100			159.021	175.802
33.725	154.309	100			159.021	175.802
33.75	153.019	100			159.021	174.835
33.775	154.309	100			159.021	176.125
33.8	153.987	100			159.021	175.802
33.825	155.599	100			159.021	176.125
33.85	153.664	100			159.021	175.48
33.875	153.342	100			159.021	176.447
33.9	153.342	100			159.021	175.158
33.925	154.309	100			159.021	175.158
33.95	153.987	100			159.021	175.158
33.975	153.342	100			159.021	175.158
34	154.631	100			159.021	175.158
34.025	154.631	100			159.021	174.513
34.05	154.309	100			159.021	175.48
34.075	153.987	100			159.021	176.447
34.1	155.276	100			159.021	175.158
34.125	154.309	100			159.021	175.48
34.15	153.342	100			159.021	176.125
34.175	153.664	100			159.021	174.513
34.2	154.309	100			159.021	175.158
34.225	154.954	100			159.022	175.158
34.25	153.987	100			159.022	175.802
34.275	155.599	100			159.022	175.48
34.3	154.631	100			159.022	175.802
34.325	154.631	100			159.022	175.158
34.35	154.954	100			159.022	175.158
34.375	152.697	100			159.022	175.48
34.4	154.631	100			159.022	174.835
34.425	154.631	100			159.022	175.802
34.45	153.987	100			159.022	175.48
34.475	154.309	100			159.022	174.513
34.5	153.664	100			159.022	176.447
34.525	154.631	100			159.022	175.158
34.55	154.309	100			159.022	175.48
34.575	153.664	100			159.022	175.158
34.6	155.599	100			159.022	174.513
34.625	155.599	100			159.022	175.158
34.65	154.631	100			159.022	175.158
34.675	155.276	100			159.022	175.158
34.7	155.276	100			159.022	174.835
34.725	155.599	100			159.022	175.802
34.75	154.631	100			159.022	175.158
34.775	154.954	100			159.022	175.802
34.8	154.309	100			159.022	175.48
34.825	154.954	100			159.022	176.769
34.85	154.631	100			159.022	174.835
34.875	154.954	100			159.022	175.802
34.9	155.599	100			159.022	175.48
34.925	155.276	100			159.022	175.48
34.95	155.921	100			159.022	176.125
34.975	154.309	100			159.022	175.48
35	154.954	100			159.022	176.125
35.025	155.599	100			159.022	175.802
35.05	154.631	100			159.022	175.802
35.075	155.599	100			159.022	174.835
35.1	155.276	100			159.022	176.125
35.125	153.987	100			159.023	176.125
35.15	154.631	100			159.023	174.513
35.175	155.921	100			159.023	175.48
35.2	154.309	100			159.023	174.513
35.225	154.631	100			159.023	175.802
35.25	155.276	100			159.023	176.769
35.275	156.566	100			159.023	175.48
35.3	154.631	100			159.023	176.125
35.325	154.309	100			159.023	177.092
35.35	155.276	100			159.023	175.802
35.375	156.243	100			159.023	175.48
35.4	154.309	100			159.023	175.802
35.425	154.954	100			159.023	174.835
35.45	154.631	100			159.023	175.802
35.475	154.309	100			159.023	175.802
35.5	154.954	100			159.023	175.802
35.525	155.599	100			159.023	175.802
35.55	156.243	100			159.023	175.158
35.575	156.243	100			159.023	176.125
35.6	155.599	100			159.023	175.802
35.625	154.954	100			159.023	176.125
35.65	153.987	100			159.023	176.125
35.675	155.276	100			159.023	174.835
35.7	155.599	100			159.023	176.125
35.725	155.921	100			159.023	176.125
35.75	154.631	100			159.023	175.158
35.775	155.276	100			159.023	175.158
35.8	155.276	100			159.023	175.158
35.825	155.276	100			159.023	175.802
35.85	155.921	100			159.023	174.513
35.875	155.276	100			159.023	175.48
35.9	156.243	100			159.023	176.125
35.925	155.599	100			159.023	175.802
35.95	155.599	100			159.023	175.158
35.975	155.921	100			159.023	176.447
36	155.599	100			159.023	175.48
36.025	156.243	100			159.024	174.835
36.05	155.599	100			159.024	176.125
36.075	155.276	100			159.024	175.48
36.1	155.599	100			159.024	175.802
36.125	155.599	100			159.024	175.158
36.15	155.599	100			159.024	175.802
36.175	155.599	100			159.024	174.835
36.2	156.566	100			159.024	176.125
36.225	155.599	100			159.024	175.48
36.25	155.921	100			159.024	174.513
36.275	156.243	100			159.024	176.125
36.3	155.921	100			159.024	174.513
36.325	155.599	100			159.024	174.513
36.35	155.599	100			159.024	175.48
36.375	155.921	100			159.024	176.447
36.4	156.243	100			159.024	176.125
36.425	155.599	100			159.024	175.158
36.45	156.243	100			159.024	175.48
36.475	156.243	100			159.024	175.158
36.5	155.921	100			159.024	176.447
36.525	155.599	100			159.024	175.158
36.55	156.243	100			159.024	176.769
36.575	153.987	100			159.024	175.158
36.6	154.954	100			159.024	175.48
36.625	155.276	100			159.024	174.513
36.65	154.631	100			159.024	175.802
36.675	156.243	100			159.024	175.158
36.7	155.599	100			159.024	175.802
36.725	156.566	100			159.024	175.158
36.75	155.599	100			159.024	174.835
36.775	156.566	100			159.024	175.48
36.8	154.954	100			159.024	174.835
36.825	155.599	100			159.024	175.802
36.85	155.921	100			159.024	175.158
36.875	156.243	100			159.024	175.158
36.9	156.243	100			159.024	175.158
36.925	154.954	100			159.024	175.48
36.95	155.921	100			159.025	176.125
36.975	156.243	100			159.025	175.48
37	155.599	100			159.025	174.835
37.025	156.888	100			159.025	175.158
37.05	156.566	100			159.025	175.802
37.075	154.631	100			159.025	175.158
37.1	155.276	100			159.025	175.48
37.125	155.599	100			159.025	175.158
37.15	156.243	100			159.025	175.48
37.175	157.21	100			159.025	176.447
37.2	155.921	100			159.025	174.513
37.225	155.921	100			159.025	176.125
37.25	154.954	100			159.025	175.158
37.275	155.276	100			159.025	175.48
37.3	155.599	100			159.025	176.447
37.325	156.243	100			159.025	175.158
37.35	154.954	100			159.025	175.802
37.375	156.243	100			159.025	175.158
37.4	154.954	100			159.025	175.48
37.425	155.921	100			159.025	176.125
37.45	156.243	100			159.025	175.158
37.475	154.954	100			159.025	175.48
37.5	156.243	100			159.025	175.158
37.525	156.566	100			159.025	176.447
37.55	156.243	100			159.025	174.835
37.575	156.243	100			159.025	176.125
37.6	157.21	100			159.025	175.158
37.625	156.888	100			159.025	176.125
37.65	156.566	100			159.025	176.125
37.675	155.276	100			159.025	175.802
37.7	155.921	100			159.025	175.48
37.725	157.21	100			159.025	175.48
37.75	155.921	100			159.025	175.158
37.775	156.243	100			159.025	175.158
37.8	155.276	100			159.025	176.125
37.825	157.21	100			159.025	175.802
37.85	156.243	100			159.026	174.835
37.875	156.888	100			159.026	175.802
37.9	156.566	100			159.026	175.48
37.925	155.599	100			159.026	174.835
37.95	155.276	100			159.026	174.513
37.975	156.566	100			159.026	174.835
38	155.599	100			159.026	175.802
38.025	156.243	100			159.026	174.513
38.05	156.888	100			159.026	176.447
38.075	156.888	100			159.026	175.158
38.1	155.276	100			159.026	176.447
38.125	156.566	100			159.026	174.835
38.15	155.921	100			159.026	175.48
38.175	155.276	100			159.026	173.868
38.2	156.888	100			159.026	174.513
38.225	156.243	100			159.026	176.769
38.25	154.631	100			159.026	174.513
38.275	156.566	100			159.026	175.158
38.3	156.566	100			159.026	175.802
38.325	156.888	100			159.026	175.48
38.35	155.599	100			159.026	174.19
38.375	155.921	100			159.026	174.835
38.4	156.888	100			159.026	175.802
38.425	157.21	100			159.026	174.513
38.45	156.243	100			159.026	175.802
38.475	155.921	100			159.026	175.802
38.5	157.21	100			159.026	174.835
38.525	156.243	100			159.026	174.835
38.55	155.599	100			159.026	174.835
38.575	156.888	100			159.026	175.48
38.6	157.533	100			159.026	175.48
38.625	156.888	100			159.026	175.158
38.65	156.243	100			159.026	175.48
38.675	156.243	100			159.026	175.48
38.7	156.243	100			159.026	174.835
38.725	155.921	100			159.026	176.125
38.75	156.888	100			159.027	175.48
38.775	155.921	100			159.027	177.737
38.8	158.178	100			159.027	175.802
38.825	156.566	100			159.027	176.125
38.85	156.566	100			159.027	176.125
38.875	154.954	100			159.027	175.48
38.9	157.533	100			159.027	175.48
38.925	156.243	100			159.027	175.48
38.95	156.888	100			159.027	174.835
38.975	156.243	100			159.027	174.513
39	156.566	100			159.027	175.48
39.025	157.855	100			159.027	176.447
39.05	156.243	100			159.027	175.158
39.075	158.5	100			159.027	174.835
39.1	156.566	100			159.027	175.158
39.125	157.21	100			159.027	176.125
39.15	158.178	100			159.027	175.802
39.175	156.566	100			159.027	175.48
39.2	156.566	100			159.027	175.158
39.225	155.599	100			159.027	174.513
39.25	157.855	100			159.027	175.48
39.275	157.533	100			159.027	175.158
39.3	156.888	100			159.027	174.513
39.325	156.888	100			159.027	175.158
39.35	156.888	100			159.027	174.513
39.375	157.533	100			159.027	174.835
39.4	157.21	100			159.027	174.19
39.425	155.921	100			159.027	175.48
39.45	156.888	100			159.027	175.48
39.475	156.566	100			159.027	175.48
39.5	157.533	100			159.027	175.48
39.525	157.21	100			159.027	175.158
39.55	157.21	100			159.027	175.48
39.575	156.243	100			159.027	175.158
39.6	156.888	100			159.027	175.48
39.625	156.566	100			159.028	175.48
39.65	156.566	100			159.028	175.48
39.675	157.855	100			159.028	174.19
39.7	156.243	100			159.028	175.48
39.725	156.566	100			159.028	174.513
39.75	157.533	100			159.028	175.802
39.775	157.533	100			159.028	174.835
39.8	156.566	100			159.028	174.835
39.825	157.21	100			159.028	175.158
39.85	157.21	100			159.028	176.125
39.875	156.566	100			159.028	175.48
39.9	158.178	100			159.028	174.513
39.925	157.855	100			159.028	174.835
39.95	157.21	100			159.028	175.802
39.975	157.533	100			159.028	174.835
40	158.178	100			159.028	175.158
40.025	157.21	100			159.028	174.513
40.05	157.533	100			159.028	174.513
40.075	157.855	100			159.028	175.48
40.1	158.178	100			159.028	174.513
40.125	158.178	100			159.028	174.835
40.15	156.888	100			159.028	175.158
40.175	156.566	100			159.028	174.835
40.2	158.178	100			159.028	176.125
40.225	156.888	100			159.028	176.125
40.25	157.21	100			159.028	174.513
40.275	157.21	100			159.028	174.513
40.3	156.888	100			159.028	174.835
40.325	157.21	100			159.028	174.19
40.35	157.533	100			159.028	174.513
40.375	158.178	100			159.028	174.835
40.4	157.21	100			159.028	175.158
40.425	156.888	100			159.028	175.802
40.45	158.5	100			159.028	175.48
40.475	156.888	100			159.028	174.19
40.5	158.178	100			159.028	174.835
40.525	156.888	100			159.029	174.513
40.55	157.21	100			159.029	175.48
40.575	157.21	100			159.029	175.48
40.6	157.855	100			159.029	174.19
40.625	157.21	100			159.029	174.513
40.65	158.178	100			159.029	174.513
40.675	156.888	100			159.029	175.158
40.7	156.888	100			159.029	175.158
40.725	157.533	100			159.029	175.48
40.75	157.855	100			159.029	174.513
40.775	157.855	100			159.029	174.835
40.8	157.21	100			159.029	174.835
40.825	158.178	100			159.029	174.835
40.85	157.855	100			159.029	174.19
40.875	157.21	100			159.029	174.835
40.9	158.822	100			159.029	174.835
40.925	158.178	100			159.029	174.513
40.95	158.5	100			159.029	174.835
40.975	157.855	100			159.029	175.158
41	158.5	100			159.029	173.868
41.025	158.5	100			159.029	174.835
41.05	157.533	100			159.029	175.802
41.075	157.21	100			159.029	175.158
41.1	157.533	100			159.029	174.513
41.125	157.855	100			159.029	175.802
41.15	158.178	100			159.029	173.868
41.175	159.467	100			159.029	174.513
41.2	158.178	100			159.029	173.223
41.225	160.434	100			159.029	174.513
41.25	159.467	100			159.029	173.868
41.275	157.855	100			159.029	174.513
41.3	159.467	100			159.029	174.513
41.325	158.178	100			159.029	174.835
41.35	158.178	100			159.029	173.868
41.375	159.789	100			159.029	174.513
41.4	158.822	100			159.029	175.158
41.425	157.533	100			159.03	175.158
41.45	159.789	100			159.03	174.19
41.475	157.21	100			159.03	173.546
41.5	156.888	100			159.03	174.835
41.525	158.5	100			159.03	174.19
41.55	160.112	100			159.03	174.19
41.575	157.533	100			159.03	175.158
41.6	158.5	100			159.03	174.835
41.625	156.243	100			159.03	175.48
41.65	156.888	100			159.03	174.19
41.675	159.789	100			159.03	174.835
41.7	158.5	100			159.03	174.513
41.725	158.178	100			159.03	175.158
41.75	158.822	100			159.03	174.19
41.775	158.178	100			159.03	175.48
41.8	159.789	100			159.03	174.835
41.825	158.178	100			159.03	174.19
41.85	157.21	100			159.03	175.158
41.875	157.855	100			159.03	175.48
41.9	157.855	100			159.03	175.158
41.925	159.145	100			159.03	173.546
41.95	158.178	100			159.03	173.546
41.975	158.5	100			159.03	174.19
42	159.145	100			159.03	175.158
42.025	158.178	100			159.03	173.868
42.05	157.533	100			159.03	175.802
42.075	158.178	100			159.03	174.19
42.1	159.467	100			159.03	174.513
42.125	158.178	100			159.03	174.513
42.15	158.5	100			159.03	174.19
42.175	158.178	100			159.03	174.513
42.2	157.855	100			159.03	174.513
42.225	157.855	100			159.03	174.835
42.25	158.822	100			159.03	173.223
42.275	158.178	100			159.03	174.835
42.3	158.5	100			159.03	175.48
42.325	157.21	100			159.03	174.19
42.35	156.888	100			159.031	174.19
42.375	159.467	100			159.031	173.546
42.4	158.5	100			159.031	175.158
42.425	156.243	100			159.031	174.513
42.45	159.145	100			159.031	174.835
42.475	160.434	100			159.031	175.158
42.5	158.178	100			159.031	174.19
42.525	158.5	100			159.031	175.48
42.55	159.145	100			159.031	174.835
42.575	157.855	100			159.031	173.546
42.6	156.888	100			159.031	174.19
42.625	158.178	100			159.031	174.513
42.65	158.822	100			159.031	174.513
42.675	158.822	100			159.031	175.802
42.7	158.178	100			159.031	174.835
42.725	159.467	100			159.031	174.513
42.75	157.533	100			159.031	174.835
42.775	157.533	100			159.031	173.868
42.8	157.855	100			159.031	175.158
42.825	157.533	100			159.031	175.158
42.85	156.888	100			159.031	175.158
42.875	158.822	100			159.031	175.158
42.9	158.822	100			159.031	175.158
42.925	157.855	100			159.031	173.868
42.95	156.566	100			159.031	175.158
42.975	157.855	100			159.031	174.835
43	159.145	100			159.031	174.513
43.025	158.178	100			159.031	174.19
43.05	158.178	100			159.031	174.513
43.075	158.822	100			159.031	174.19
43.1	157.855	100			159.031	174.513
43.125	158.178	100			159.031	175.158
43.15	157.533	100			159.031	173.546
43.175	159.467	100			159.031	174.835
43.2	157.21	100			159.031	175.158
43.225	158.5	100			159.031	174.513
43.25	158.822	100			159.032	174.19
43.275	158.5	100			159.032	175.802
43.3	158.178	100			159.032	173.868
43.325	158.178	100			159.032	173.868
43.35	158.178	100			159.032	175.158
43.375	157.21	100			159.032	174.513
43.4	157.855	100			159.032	174.19
43.425	157.533	100			159.032	175.48
43.45	157.21	100			159.032	174.19
43.475	159.467	100			159.032	175.158
43.5	157.855	100			159.032	175.158
43.525	159.145	100			159.032	175.48
43.55	157.855	100			159.032	174.19
43.575	159.145	100			159.032	174.835
43.6	157.533	100			159.032	174.19
43.625	155.921	100			159.032	175.158
43.65	156.888	100			159.032	174.513
43.675	157.855	100			159.032	174.835
43.7	157.855	100			159.032	173.868
43.725	157.533	100			159.032	174.513
43.75	158.178	100			159.032	174.835
43.775	159.145	100			159.032	175.48
43.8	157.855	100			159.032	173.546
43.825	157.533	100			159.032	174.835
43.85	158.822	100			159.032	174.513
43.875	157.21	100			159.032	174.19
43.9	159.145	100			159.032	175.158
43.925	157.855	100			159.032	174.513
43.95	158.822	100			159.032	173.223
43.975	156.566	100			159.032	175.48
44	159.145	100			159.032	175.158
44.025	155.599	100			159.032	173.223
44.05	158.5	100			159.032	174.835
44.075	156.243	100			159.032	175.158
44.1	156.566	100			159.032	175.158
44.125	157.855	100			159.032	174.835
44.15	157.855	100			159.033	174.513
44.175	158.178	100			159.033	174.513
44.2	157.21	100			159.033	174.19
44.225	157.533	100			159.033	174.19
44.25	157.855	100			159.033	174.835
44.275	158.178	100			159.033	175.48
44.3	158.5	100			159.033	174.19
44.325	156.888	100			159.033	174.513
44.35	157.533	100			159.033	174.835
44.375	157.21	100			159.033	174.835
44.4	157.855	100			159.033	175.158
44.425	157.855	100			159.033	174.19
44.45	161.079	100			159.033	174.19
44.475	156.566	100			159.033	174.835
44.5	158.5	100			159.033	174.835
44.525	157.533	100			159.033	174.835
44.55	158.178	100			159.033	174.835
44.575	157.533	100			159.033	175.158
44.6	158.178	100			159.033	173.868
44.625	156.888	100			159.033	175.158
44.65	156.243	100			159.033	174.513
44.675	158.5	100			159.033	174.19
44.7	159.789	100			159.033	174.835
44.725	157.533	100			159.033	174.513
44.75	157.21	100			159.033	174.513
44.775	158.178	100			159.033	173.868
44.8	158.5	100			159.033	174.835
44.825	158.5	100			159.033	175.158
44.85	158.178	100			159.033	174.19
44.875	158.5	100			159.033	175.158
44.9	157.21	100			159.033	175.48
44.925	158.5	100			159.033	174.835
44.95	158.822	100			159.033	174.513
44.975	157.855	100			159.033	174.19
45	158.822	100			159.033	174.513
45.025	155.921	100			159.034	175.158
45.05	159.145	100			159.034	174.835
45.075	158.178	100			159.034	175.802
45.1	158.5	100			159.034	174.513
45.125	157.21	100			159.034	175.158
45.15	157.855	100			159.034	174.513
45.175	157.21	100			159.034	174.513
45.2	157.533	100			159.034	175.48
45.225	157.855	100			159.034	173.546
45.25	158.822	100			159.034	175.158
45.275	158.5	100			159.034	174.835
45.3	158.5	100			159.034	173.868
45.325	157.855	100			159.034	174.513
45.35	158.822	100			159.034	174.513
45.375	158.178	100			159.034	173.868
45.4	158.822	100			159.034	173.868
45.425	157.533	100			159.034	174.19
45.45	157.533	100			159.034	174.19
45.475	159.467	100			159.034	173.868
45.5	157.855	100			159.034	174.513
45.525	159.145	100			159.034	175.158
45.55	158.178	100			159.034	175.158
45.575	159.789	100			159.034	174.835
45.6	158.5	100			159.034	174.19
45.625	159.467	100			159.034	173.868
45.65	157.533	100			159.034	175.158
45.675	158.5	100			159.034	174.19
45.7	159.467	100			159.034	174.19
45.725	156.888	100			159.034	173.868
45.75	158.178	100			159.034	174.513
45.775	157.855	100			159.034	173.546
45.8	158.822	100			159.034	174.513
45.825	158.5	100			159.034	174.835
45.85	158.822	100			159.034	175.48
45.875	158.5	100			159.034	173.546
45.9	157.855	100			159.034	175.158
45.925	158.178	100			159.035	174.19
45.95	157.855	100			159.035	175.802
45.975	157.21	100			159.035	175.158
46	158.178	100			159.035	174.19
46.025	157.21	100			159.035	175.158
46.05	159.789	100			159.035	173.868
46.075	158.178	100			159.035	174.19
46.1	158.822	100			159.035	174.835
46.125	158.178	100			159.035	173.868
46.15	157.855	100			159.035	174.835
46.175	157.855	100			159.035	174.513
46.2	158.178	100			159.035	173.868
46.225	157.533	100			159.035	174.513
46.25	157.533	100			159.035	175.48
46.275	158.822	100			159.035	174.835
46.3	158.178	100			159.035	174.513
46.325	157.855	100			159.035	173.868
46.35	158.5	100			159.035	174.835
46.375	157.855	100			159.035	175.802
46.4	157.855	100			159.035	173.546
46.425	158.178	100			159.035	173.868
46.45	157.855	100			159.035	175.158
46.475	157.855	100			159.035	173.868
46.5	158.178	100			159.035	174.835
46.525	159.145	100			159.035	175.158
46.55	159.789	100			159.035	173.546
46.575	158.5	100			159.035	174.835
46.6	158.178	100			159.035	174.835
46.625	158.822	100			159.035	174.513
46.65	158.822	100			159.035	174.835
46.675	158.5	100			159.035	173.223
46.7	159.467	100			159.035	174.513
46.725	158.5	100			159.035	174.835
46.75	158.5	100			159.035	174.19
46.775	158.822	100			159.035	175.158
46.8	156.566	100			159.035	173.223
46.825	158.178	100			159.036	173.223
46.85	159.145	100			159.036	174.513
46.875	158.178	100			159.036	174.835
46.9	159.145	100			159.036	174.835
46.925	158.178	100			159.036	174.513
46.95	158.178	100			159.036	173.223
46.975	157.855	100			159.036	173.223
47	159.145	100			159.036	173.868
47.025	158.822	100			159.036	174.835
47.05	158.178	100			159.036	174.835
47.075	159.145	100			159.036	174.19
47.1	158.822	100			159.036	175.158
47.125	157.855	100			159.036	174.513
47.15	157.533	100			159.036	174.513
47.175	159.145	100			159.036	174.835
47.2	158.822	100			159.036	173.868
47.225	158.5	100			159.036	174.835
47.25	160.756	100			159.036	174.513
47.275	158.178	100			159.036	174.835
47.3	158.5	100			159.036	175.158
47.325	159.145	100			159.036	173.546
47.35	157.855	100			159.036	174.513
47.375	159.467	100			159.036	174.835
47.4	158.822	100			159.036	175.158
47.425	157.533	100			159.036	175.158
47.45	158.822	100			159.036	174.19
47.475	157.855	100			159.036	173.868
47.5	158.5	100			159.036	174.835
47.525	159.467	100			159.036	174.513
47.55	160.756	100			159.036	174.835
47.575	160.434	100			159.036	174.835
47.6	159.467	100			159.036	174.19
47.625	158.822	100			159.036	175.158
47.65	158.822	100			159.036	174.513
47.675	158.822	100			159.036	174.835
47.7	158.178	100			159.036	174.513
47.725	157.533	100			159.036	174.835
47.75	156.888	100			159.037	175.158
47.775	159.145	100			159.037	174.835
47.8	159.467	100			159.037	174.835
47.825	159.145	100			159.037	174.835
47.85	160.112	100			159.037	175.802
47.875	157.533	100			159.037	174.835
47.9	158.5	100			159.037	174.835
47.925	159.467	100			159.037	174.19
47.95	160.112	100			159.037	174.19
47.975	158.178	100			159.037	174.513
48	160.112	100			159.037	173.546
48.025	158.822	100			159.037	174.835
48.05	158.178	100			159.037	174.513
48.075	159.145	100			159.037	173.223
48.1	158.5	100			159.037	174.513
48.125	159.467	100			159.037	175.802
48.15	159.467	100			159.037	175.158
48.175	158.178	100			159.037	175.48
48.2	160.756	100			159.037	173.868
48.225	158.5	100			159.037	175.158
48.25	157.533	100			159.037	174.513
48.275	157.533	100			159.037	173.868
48.3	161.079	100			159.037	174.835
48.325	159.789	100			159.037	174.513
48.35	159.789	100			159.037	174.835
48.375	157.855	100			159.037	174.19
48.4	159.145	100			159.037	175.158
48.425	159.789	100			159.037	174.513
48.45	159.467	100			159.037	174.835
48.475	157.533	100			159.037	174.513
48.5	161.079	100			159.037	175.48
48.525	158.178	100			159.037	174.513
48.55	157.855	100			159.037	175.802
48.575	159.145	100			159.037	174.835
48.6	159.789	100			159.037	174.835
48.625	157.855	100			159.037	175.158
48.65	159.145	100			159.038	174.513
48.675	157.855	100			159.038	175.158
48.7	157.855	100			159.038	174.513
48.725	158.5	100			159.038	174.835
48.75	158.178	100			159.038	175.48
48.775	159.467	100			159.038	174.19
48.8	158.178	100			159.038	175.158
48.825	159.789	100			159.038	175.48
48.85	158.178	100			159.038	174.19
48.875	159.467	100			159.038	175.802
48.9	158.822	100			159.038	174.513
48.925	158.178	100			159.038	174.513
48.95	158.5	100			159.038	175.48
48.975	159.467	100			159.038	175.802
49	159.789	100			159.038	174.513
49.025	159.145	100			159.038	175.48
49.05	158.5	100			159.038	173.868
49.075	160.434	100			159.038	174.513
49.1	159.789	100			159.038	174.513
49.125	159.467	100			159.038	174.513
49.15	156.888	100			159.038	173.868
49.175	159.789	100			159.038	174.835
49.2	158.178	100			159.038	174.835
49.225	160.112	100			159.038	175.158
49.25	160.756	100			159.038	175.158
49.275	159.789	100			159.038	176.125
49.3	160.112	100			159.038	174.513
49.325	159.145	100			159.038	175.158
49.35	159.145	100			159.038	174.513
49.375	159.789	100			159.038	175.802
49.4	160.434	100			159.038	174.19
49.425	158.178	100			159.038	174.513
49.45	157.855	100			159.038	175.158
49.475	158.178	100			159.038	175.802
49.5	158.5	100			159.038	174.513
49.525	161.079	100			159.038	174.513
49.55	158.178	100			159.039	175.158
49.575	159.145	100			159.039	176.125
49.6	158.178	100			159.039	175.48
49.625	159.789	100			159.039	175.48
49.65	159.467	100			159.039	174.513
49.675	159.467	100			159.039	175.48
49.7	160.434	100			159.039	174.19
49.725	158.178	100			159.039	174.19
49.75	160.112	100			159.039	175.158
49.775	159.789	100			159.039	174.513
49.8	160.112	100			159.039	175.48
49.825	159.145	100			159.039	175.158
49.85	160.434	100			159.039	175.158
49.875	159.467	100			159.039	174.19
49.9	157.855	100			159.039	174.835
49.925	157.533	100			159.039	175.158
[truncated: 50,947 more rows]

## Sheet: Fig. 1d
In the article											Data colected
	Our work	Nat. Nanotechnol. 12, 317-321 (2017).	Nat. Commun. 13, 5077 (2022).	Small 20, e2302943 (2024).	Adv. Sci. 10, e2303815 (2023).							Our work	Nat. Nanotechnol. 12, 317-321 (2017).	Nat. Commun. 13, 5077 (2022).	Small 20, e2302943 (2024).	Adv. Sci. 10, e2303815 (2023).
Normalized energy conversion efficiency	1	0.0352	0.516	0.0135	0.504						Voltage (V)	0.162	1	0.29	0.36	0.778
Stability	0.998	0.75	0.328	0.972	0.707						Current (uA)	0.2	0.1	64.2	13.3	32
Working RH (%)	1	0.7	0.15	0.5	0.45						Output power (nW)	0.0162	0.05	9.309	2.394	12.448
Normalizeed voltage	0.162	1	0.095	0.353	0.55						Area (cm^2)	7.5	3	4	18	4
Normalized water consumption-1	1	0.006	0.0004	8e-05	0.00058						Working RH	100	70	15	50	45
											Evaporation rate (kg/(m2h))	0.0006	0.22	2.78	2.78	1.74
											Voltage with additional consitions (V)	0.16	0.75	0.095	0.352	0.55
											Additional consitions	wind/light	wind	light	light	light
											Energy conversion efficiency = Output power/(Area*Evaporation rate)
											Stability = (Voltage with additional condition-Voltage without additional condition)/Voltage without additional condition
											Water consumption^(-1) = 1/(Evaporation rate*Area)

## Sheet: Fig. 2c
Time (h)	Mass Loss of the evaporators (mg)
0	0
12	65.8
24	141.2
36	263.7
48	342.5
60	371.2
72	424.2

## Sheet: Fig. 2d
Temperature - Wall (°C)	Temperature - Bilayer (°C)	Temperauture - Bulk Water (°C)	Temperature - Wall (°C)	Driven temperature difference (°C)	Time
30.35	30.25	29.95	29.525	0.225	18:00:00
30.2	30.1	29.75	30.375	0.35	19:00:00
29.7	29.75	30.1	30.525	0.3	20:00:00
29.15	29.15	29.25	29.025	0.125	21:00:00
28.5	28.55	28.75	28.375	0.175	22:00:00
28.35	28.45	28.35	28.25	0.2	23:00:00
26.55	26.75	27.45	26.3	0.45	1900-01-01
25.45	25.7	26.3	25.35	0.35	1900-01-01 01:00:00
25.05	25.2	25.6	24.95	0.25	1900-01-01 02:00:00
24.85	25	25.15	24.775	0.225	1900-01-01 03:00:00
25	24.95	25	24.675	0.275	1900-01-01 04:00:00
24.85	24.8	24.95	24.65	0.15	1900-01-01 05:00:00
24.95	24.8	24.85	24.675	0.125	1900-01-01 06:00:00
24.95	24.85	24.8	24.725	0.125	1900-01-01 07:00:00
25.45	25.25	24.95	25.225	0.3	1900-01-01 08:00:00
26	25.75	25.25	25.8	0.5	1900-01-01 09:00:00
25.75	25.7	25.65	25.15	0.55	1900-01-01 10:00:00
27	26.45	25.55	27.2	0.9	1900-01-01 11:00:00
28.15	27.1	26.15	27.9	0.95	1900-01-01 12:00:00
29.45	28.65	27.45	29.775	1.2	1900-01-01 13:00:00
30.7	30.05	29.1	30.95	0.95	1900-01-01 14:00:00
31.9	31.2	30	32.2	1.2	1900-01-01 15:00:00
30.8	30.7	30.2	30.8	0.5	1900-01-01 16:00:00
29.7	29.8	30	29.625	0.175	1900-01-01 17:00:00

## Sheet: Fig. 2g
Time (min)	Temperature difference (K)	Evaporation rate (g/(m2h))	Time (h)	Ambient temperature (K)
0	-0.00039641	3.60674	0	290
0.000123698	-0.000410658	3.30572	2.06164e-06	290
0.000247396	-0.000422091	3.09186	4.12327e-06	290
0.000494793	-0.000440308	2.76032	8.24655e-06	290
0.000742189	-0.000452636	2.53623	1.23698e-05	290
0.00124	-0.000467791	2.21907	2.06164e-05	290
0.00173	-0.00047497	2.01831	2.88629e-05	290
0.00272	-0.000483637	1.74097	4.5356e-05	290
0.00371	-0.000490502	1.57217	6.18491e-05	290
0.00569	-0.00051417	1.3414	9.48353e-05	290
0.00767	-0.000551993	1.23334	0.000127821	290
0.00965	-0.000594216	1.14404	0.000160808	290
0.01361	-0.000683313	1.01822	0.00022678	290
0.01757	-0.000772806	0.92627	0.000292752	290
0.02548	-0.000945658	0.80963	0.000424697	290.001
0.0334	-0.00111	0.72933	0.000556642	290.001
0.04923	-0.00142	0.63187	0.000820531	290.001
0.06507	-0.0017	0.56589	0.00108	290.001
0.09673	-0.0022	0.48479	0.00161	290.002
0.1284	-0.00265	0.42796	0.00214	290.003
0.19173	-0.0034	0.35314	0.0032	290.004
0.25507	-0.00403	0.29784	0.00425	290.005
0.3184	-0.00456	0.25431	0.00531	290.006
0.44507	-0.00534	0.19329	0.00742	290.009
0.57173	-0.00591	0.14884	0.00953	290.011
0.6984	-0.00632	0.11569	0.01164	290.014
0.95173	-0.00687	0.06651	0.01586	290.019
1.20507	-0.00711	0.03757	0.02008	290.024
1.71174	-0.00709	0.00702	0.02853	290.034
2.2184	-0.00668	-0.00258	0.03697	290.044
2.72507	-0.00613	-0.00417	0.04542	290.055
3.23174	-0.00555	-0.00354	0.05386	290.065
3.35841	-0.00541	-0.00328	0.05597	290.067
3.61174	-0.00513	-0.00274	0.0602	290.072
4.11841	-0.00461	-0.00152	0.06864	290.082
4.62508	-0.00413	-0.000636311	0.07708	290.092
5.13174	-0.00366	0.000307894	0.08553	290.103
5.63841	-0.0032	0.00133	0.09397	290.113
6.14508	-0.00274	0.00242	0.10242	290.123
6.65175	-0.00228	0.00358	0.11086	290.133
7.15842	-0.00181	0.00482	0.11931	290.143
7.66508	-0.00132	0.00613	0.12775	290.153
8.17175	-0.000822489	0.00751	0.1362	290.163
8.67842	-0.000303626	0.00896	0.14464	290.174
9.18509	0.000237571	0.01049	0.15308	290.184
9.69175	0.000803533	0.01208	0.16153	290.194
10.1984	0.0014	0.01375	0.16997	290.204
10.7051	0.00202	0.01548	0.17842	290.214
11.2118	0.00267	0.01729	0.18686	290.224
11.7184	0.00335	0.01917	0.19531	290.234
12.2251	0.00407	0.02112	0.20375	290.245
12.7318	0.00482	0.02315	0.2122	290.255
13.2384	0.0056	0.02525	0.22064	290.265
13.7451	0.00641	0.02744	0.22908	290.275
14.2518	0.00727	0.02976	0.23753	290.285
14.7584	0.00816	0.03217	0.24597	290.295
15.2651	0.00908	0.03462	0.25442	290.305
15.7718	0.01003	0.0371	0.26286	290.315
16.2784	0.01102	0.03961	0.27131	290.326
16.7851	0.01204	0.04216	0.27975	290.336
17.2918	0.01308	0.04473	0.2882	290.346
17.7984	0.01416	0.04735	0.29664	290.356
18.3051	0.01526	0.04999	0.30509	290.366
18.8118	0.01639	0.05268	0.31353	290.376
19.3184	0.01755	0.0554	0.32197	290.386
19.8251	0.01873	0.05815	0.33042	290.397
20.3318	0.01994	0.06094	0.33886	290.407
20.8385	0.02117	0.06377	0.34731	290.417
21.3451	0.02243	0.06662	0.35575	290.427
21.8518	0.02371	0.0695	0.3642	290.437
22.3585	0.025	0.07241	0.37264	290.447
22.8651	0.02632	0.07534	0.38109	290.457
23.3718	0.02766	0.0783	0.38953	290.467
23.8785	0.02901	0.08128	0.39797	290.478
24.3851	0.03038	0.08429	0.40642	290.488
24.8918	0.03177	0.08731	0.41486	290.498
25.3985	0.03318	0.09035	0.42331	290.508
25.9051	0.03459	0.09341	0.43175	290.518
26.4118	0.03602	0.09648	0.4402	290.528
26.9185	0.03747	0.09957	0.44864	290.538
27.4251	0.03892	0.10267	0.45709	290.548
27.9318	0.04039	0.10578	0.46553	290.559
28.4385	0.04186	0.1089	0.47397	290.569
28.9451	0.04334	0.11203	0.48242	290.579
29.4518	0.04484	0.11517	0.49086	290.589
29.9585	0.04634	0.11831	0.49931	290.599
30.4651	0.04784	0.12146	0.50775	290.609
30.9718	0.04935	0.12461	0.5162	290.619
31.4785	0.05087	0.12776	0.52464	290.63
31.9851	0.05239	0.13092	0.53309	290.64
32.4918	0.05392	0.13408	0.54153	290.65
32.9985	0.05545	0.13724	0.54997	290.66
33.5051	0.05698	0.1404	0.55842	290.67
34.0118	0.05851	0.14356	0.56686	290.68
34.5185	0.06005	0.14671	0.57531	290.69
35.0251	0.06159	0.14986	0.58375	290.7
35.5318	0.06312	0.15301	0.5922	290.711
36.0385	0.06466	0.15615	0.60064	290.721
36.5451	0.0662	0.15929	0.60909	290.731
37.0518	0.06773	0.16242	0.61753	290.741
37.5585	0.06926	0.16555	0.62597	290.751
38.0652	0.0708	0.16866	0.63442	290.761
38.5718	0.07232	0.17177	0.64286	290.771
39.0785	0.07385	0.17487	0.65131	290.782
39.5852	0.07537	0.17797	0.65975	290.792
40.0918	0.07689	0.18105	0.6682	290.802
40.5985	0.07841	0.18413	0.67664	290.812
41.1052	0.07992	0.18719	0.68509	290.822
41.6118	0.08143	0.19024	0.69353	290.832
42.1185	0.08293	0.19328	0.70197	290.842
42.6252	0.08443	0.19631	0.71042	290.853
43.1318	0.08592	0.19933	0.71886	290.863
43.6385	0.0874	0.20234	0.72731	290.873
44.1452	0.08888	0.20533	0.73575	290.883
44.6518	0.09036	0.20832	0.7442	290.893
45.1585	0.09182	0.21129	0.75264	290.903
45.6652	0.09328	0.21425	0.76109	290.913
46.1718	0.09474	0.21719	0.76953	290.923
46.6785	0.09618	0.22011	0.77798	290.934
47.6918	0.09904	0.22588	0.79486	290.954
48.6039	0.10159	0.23103	0.81006	290.972
49.5159	0.10412	0.23612	0.82526	290.99
50.4278	0.10661	0.24116	0.84046	291.009
51.3398	0.10908	0.24615	0.85566	291.027
52.2518	0.11152	0.25108	0.87086	291.045
53.1639	0.11393	0.25596	0.88606	291.063
54.0759	0.11632	0.26078	0.90126	291.082
54.9879	0.11867	0.26554	0.91646	291.1
55.8999	0.12099	0.27025	0.93166	291.118
56.8119	0.12328	0.2749	0.94686	291.136
57.7239	0.12555	0.2795	0.96206	291.154
58.6359	0.12778	0.28404	0.97726	291.173
60.4599	0.13217	0.29299	1.00766	291.209
62.1015	0.13602	0.30087	1.03502	291.242
63.7431	0.13977	0.30858	1.06238	291.275
65.3847	0.14343	0.3161	1.08974	291.308
67.0263	0.14698	0.32344	1.1171	291.341
68.6679	0.15044	0.33061	1.14446	291.373
70.3095	0.15379	0.3376	1.17182	291.406
71.9511	0.15705	0.34443	1.19918	291.439
73.5927	0.16022	0.35108	1.22655	291.472
75.2343	0.16329	0.35757	1.25391	291.505
76.8759	0.16627	0.36389	1.28127	291.538
78.5175	0.16916	0.37006	1.30863	291.57
80.1591	0.17196	0.37606	1.33599	291.603
81.8007	0.17467	0.38192	1.36335	291.636
83.4423	0.1773	0.38762	1.39071	291.669
85.0839	0.17984	0.39318	1.41807	291.702
86.7255	0.1823	0.3986	1.44543	291.735
88.3671	0.18468	0.40388	1.47279	291.767
90.0087	0.18699	0.40902	1.50015	291.8
91.6504	0.18922	0.41403	1.52751	291.833
93.2919	0.19137	0.41891	1.55487	291.866
96.5752	0.19548	0.42831	1.60959	291.932
99.53	0.19894	0.43636	1.65883	291.991
102.485	0.20219	0.44405	1.70808	292.05
105.44	0.20524	0.4514	1.75733	292.109
108.395	0.20811	0.45841	1.80658	292.168
111.35	0.2108	0.46511	1.85583	292.227
114.304	0.21332	0.47152	1.90507	292.286
117.259	0.21568	0.47765	1.95432	292.345
120.214	0.2179	0.48351	2.00357	292.404
123.169	0.21997	0.48913	2.05282	292.463
129.079	0.22372	0.49968	2.15132	292.582
134.167	0.22657	0.50807	2.23611	292.683
139.254	0.22909	0.51589	2.3209	292.785
144.342	0.23132	0.52319	2.4057	292.887
149.43	0.23328	0.53001	2.49049	292.989
154.517	0.23501	0.53641	2.57529	293.09
159.605	0.23653	0.54243	2.66008	293.192
164.693	0.23784	0.54809	2.74488	293.294
169.78	0.23898	0.55343	2.82967	293.396
174.868	0.23997	0.55848	2.91447	293.497
179.956	0.24081	0.56327	2.99926	293.599
185.043	0.24152	0.56782	3.08406	293.701
190.131	0.24211	0.57215	3.16885	293.803
195.219	0.2426	0.57629	3.25365	293.904
200.307	0.24299	0.58026	3.33844	294.006
205.394	0.2433	0.58406	3.42324	294.108
210.482	0.24352	0.58773	3.50803	294.21
215.57	0.24368	0.59126	3.59283	294.311
225.745	0.24382	0.598	3.76242	294.515
234.025	0.24378	0.60318	3.90042	294.681
242.306	0.24362	0.60815	4.03843	294.846
250.586	0.24336	0.61292	4.17644	295.012
267.147	0.24262	0.62206	4.45245	295.343
280.667	0.24183	0.62917	4.67779	295.613
294.188	0.24091	0.63604	4.90313	295.884
307.708	0.23989	0.64273	5.12846	296.154
321.228	0.2388	0.6493	5.3538	296.425
334.748	0.23765	0.65578	5.57914	296.695
348.269	0.23647	0.66217	5.80448	296.965
361.789	0.23525	0.66853	6.02982	297.236
375.309	0.23401	0.67485	6.25515	297.506
388.83	0.23274	0.68116	6.48049	297.777
415.87	0.23018	0.69375	6.93117	298.317
442.911	0.22758	0.70634	7.38184	298.858
469.951	0.22495	0.71895	7.83252	299.399
496.992	0.22231	0.73159	8.2832	299.94
524.032	0.21966	0.74428	8.73387	300.481
547.995	0.21731	0.75557	9.13324	300.96
571.957	0.21495	0.76691	9.53261	301.439
595.919	0.21259	0.77829	9.93198	301.918
619.881	0.21023	0.7897	10.3314	302.398

## Sheet: Fig. 2h
Time (min)	Temperature difference (K)	Evaporation rate (g/(m2h))	Time (h)	Ambient temperature (K)
0	-0.000909638		0	300
1	-0.00974	0.10659	0.01667	299.98
2	-0.00554	0.00987	0.03333	299.96
3	0.000679641	-0.00688	0.05	299.94
4	0.00742	-0.00509	0.06667	299.92
5	0.01414	0.00982	0.08333	299.9
6	0.02017	0.03833	0.1	299.88
7	0.0257	0.06463	0.11667	299.86
8	0.03087	0.08721	0.13333	299.84
9	0.0357	0.10731	0.15	299.82
10	0.04025	0.12572	0.16667	299.8
11	0.04457	0.14279	0.18333	299.78
12	0.04869	0.15876	0.2	299.76
13	0.05264	0.1738	0.21667	299.74
14	0.05643	0.18805	0.23333	299.72
15	0.06008	0.2016	0.25	299.7
16	0.06359	0.21453	0.26667	299.68
17	0.06698	0.22689	0.28333	299.66
18	0.07025	0.23873	0.3	299.64
19	0.0734	0.25009	0.31667	299.62
20	0.07645	0.26099	0.33333	299.6
21	0.07939	0.27145	0.35	299.58
22	0.08224	0.28151	0.36667	299.56
23	0.08499	0.29118	0.38333	299.54
24	0.08765	0.30048	0.4	299.52
25	0.09023	0.30944	0.41667	299.5
26	0.09272	0.31805	0.43333	299.48
27	0.09514	0.32635	0.45	299.46
28	0.09748	0.33436	0.46667	299.44
29	0.09974	0.34208	0.48333	299.42
30	0.10194	0.34951	0.5	299.4
31	0.10408	0.35669	0.51667	299.38
32	0.10615	0.36361	0.53333	299.36
33	0.10816	0.3703	0.55	299.34
34	0.11011	0.37675	0.56667	299.32
35	0.11201	0.38299	0.58333	299.3
36	0.11384	0.38901	0.6	299.28
37	0.11563	0.39484	0.61667	299.26
38	0.11737	0.40047	0.63333	299.24
39	0.11906	0.40592	0.65	299.22
40	0.1207	0.41119	0.66667	299.2
41	0.1223	0.41629	0.68333	299.18
42	0.12386	0.42123	0.7	299.16
43	0.12537	0.42601	0.71667	299.14
44	0.12684	0.43065	0.73333	299.12
45	0.12827	0.43514	0.75	299.1
46	0.12967	0.43949	0.76667	299.08
47	0.13103	0.44371	0.78333	299.06
48	0.13236	0.44781	0.8	299.04
49	0.13365	0.45178	0.81667	299.02
50	0.13491	0.45563	0.83333	299
51	0.13614	0.45937	0.85	298.98
52	0.13733	0.46299	0.86667	298.96
53	0.1385	0.46652	0.88333	298.94
54	0.13964	0.46994	0.9	298.92
55	0.14075	0.47326	0.91667	298.9
56	0.14183	0.47649	0.93333	298.88
57	0.14289	0.47963	0.95	298.86
58	0.14392	0.48267	0.96667	298.84
59	0.14493	0.48564	0.98333	298.82
60	0.14592	0.48853	1	298.8
61	0.14688	0.49133	1.01667	298.78
62	0.14782	0.49406	1.03333	298.76
63	0.14874	0.49671	1.05	298.74
64	0.14963	0.49929	1.06667	298.72
65	0.15051	0.5018	1.08333	298.7
66	0.15137	0.50424	1.1	298.68
67	0.1522	0.50661	1.11667	298.66
68	0.15302	0.50892	1.13333	298.64
69	0.15382	0.51117	1.15	298.62
70	0.15461	0.51335	1.16667	298.6
71	0.15537	0.51548	1.18333	298.58
72	0.15612	0.51755	1.2	298.56
73	0.15685	0.51956	1.21667	298.54
74	0.15757	0.52153	1.23333	298.52
75	0.15827	0.52344	1.25	298.5
76	0.15896	0.52529	1.26667	298.48
77	0.15963	0.5271	1.28333	298.46
78	0.16028	0.52887	1.3	298.44
79	0.16093	0.53058	1.31667	298.42
80	0.16156	0.53225	1.33333	298.4
81	0.16217	0.53388	1.35	298.38
82	0.16277	0.53546	1.36667	298.36
83	0.16336	0.537	1.38333	298.34
84	0.16394	0.5385	1.4	298.32
85	0.1645	0.53996	1.41667	298.3
86	0.16506	0.54139	1.43333	298.28
87	0.1656	0.54277	1.45	298.26
88	0.16613	0.54412	1.46667	298.24
89	0.16665	0.54544	1.48333	298.22
90	0.16716	0.54671	1.5	298.2
91	0.16766	0.54796	1.51667	298.18
92	0.16814	0.54917	1.53333	298.16
93	0.16862	0.55035	1.55	298.14
94	0.16909	0.5515	1.56667	298.12
95	0.16955	0.55262	1.58333	298.1
96	0.17	0.55371	1.6	298.08
97	0.17044	0.55476	1.61667	298.06
98	0.17087	0.5558	1.63333	298.04
99	0.1713	0.5568	1.65	298.02
100	0.17171	0.55777	1.66667	298
101	0.17212	0.55873	1.68333	297.98
102	0.17252	0.55965	1.7	297.96
103	0.17291	0.56055	1.71667	297.94
104	0.17329	0.56143	1.73333	297.92
105	0.17367	0.56228	1.75	297.9
106	0.17404	0.56311	1.76667	297.88
107	0.1744	0.56392	1.78333	297.86
108	0.17475	0.56471	1.8	297.84
109	0.1751	0.56547	1.81667	297.82
110	0.17544	0.56622	1.83333	297.8
111	0.17578	0.56694	1.85	297.78
112	0.1761	0.56764	1.86667	297.76
113	0.17643	0.56832	1.88333	297.74
114	0.17674	0.56899	1.9	297.72
115	0.17705	0.56963	1.91667	297.7
116	0.17736	0.57026	1.93333	297.68
117	0.17766	0.57087	1.95	297.66
118	0.17795	0.57146	1.96667	297.64
119	0.17824	0.57203	1.98333	297.62
120	0.17852	0.57258	2	297.6
121	0.1788	0.57312	2.01667	297.58
122	0.17908	0.57365	2.03333	297.56
123	0.17935	0.57416	2.05	297.54
124	0.17961	0.57465	2.06667	297.52
125	0.17987	0.57513	2.08333	297.5
126	0.18012	0.57559	2.1	297.48
127	0.18037	0.57603	2.11667	297.46
128	0.18062	0.57647	2.13333	297.44
129	0.18086	0.57689	2.15	297.42
130	0.18109	0.5773	2.16667	297.4
131	0.18133	0.57769	2.18333	297.38
132	0.18155	0.57807	2.2	297.36
133	0.18178	0.57844	2.21667	297.34
134	0.182	0.5788	2.23333	297.32
135	0.18221	0.57914	2.25	297.3
136	0.18243	0.57948	2.26667	297.28
137	0.18264	0.5798	2.28333	297.26
138	0.18284	0.58011	2.3	297.24
139	0.18305	0.58041	2.31667	297.22
140	0.18324	0.5807	2.33333	297.2
141	0.18344	0.58098	2.35	297.18
142	0.18363	0.58125	2.36667	297.16
143	0.18382	0.5815	2.38333	297.14
144	0.18401	0.58175	2.4	297.12
145	0.18419	0.58199	2.41667	297.1
146	0.18437	0.58222	2.43333	297.08
147	0.18455	0.58244	2.45	297.06
148	0.18472	0.58266	2.46667	297.04
149	0.18489	0.58286	2.48333	297.02
150	0.18506	0.58305	2.5	297
151	0.18523	0.58324	2.51667	296.98
152	0.18539	0.58342	2.53333	296.96
153	0.18555	0.58359	2.55	296.94
154	0.18571	0.58375	2.56667	296.92
155	0.18587	0.58391	2.58333	296.9
156	0.18602	0.58405	2.6	296.88
157	0.18617	0.5842	2.61667	296.86
158	0.18632	0.58433	2.63333	296.84
159	0.18647	0.58446	2.65	296.82
160	0.18661	0.58458	2.66667	296.8
161	0.18675	0.58469	2.68333	296.78
162	0.18689	0.58479	2.7	296.76
163	0.18703	0.5849	2.71667	296.74
164	0.18717	0.58499	2.73333	296.72
165	0.1873	0.58509	2.75	296.7
166	0.18744	0.58517	2.76667	296.68
167	0.18757	0.58525	2.78333	296.66
168	0.1877	0.58533	2.8	296.64
169	0.18782	0.58539	2.81667	296.62
170	0.18795	0.58546	2.83333	296.6
171	0.18807	0.58551	2.85	296.58
172	0.1882	0.58556	2.86667	296.56
173	0.18832	0.58561	2.88333	296.54
174	0.18844	0.58565	2.9	296.52
175	0.18855	0.58569	2.91667	296.5
176	0.18867	0.58572	2.93333	296.48
177	0.18878	0.58575	2.95	296.46
178	0.1889	0.58578	2.96667	296.44
179	0.18901	0.5858	2.98333	296.42
180	0.18912	0.58581	3	296.4
181	0.18923	0.58582	3.01667	296.38
182	0.18934	0.58582	3.03333	296.36
183	0.18944	0.58583	3.05	296.34
184	0.18955	0.58582	3.06667	296.32
185	0.18965	0.58581	3.08333	296.3
186	0.18976	0.5858	3.1	296.28
187	0.18986	0.58579	3.11667	296.26
188	0.18996	0.58577	3.13333	296.24
189	0.19006	0.58575	3.15	296.22
190	0.19016	0.58573	3.16667	296.2
191	0.19026	0.5857	3.18333	296.18
192	0.19035	0.58567	3.2	296.16
193	0.19045	0.58563	3.21667	296.14
194	0.19054	0.58559	3.23333	296.12
195	0.19064	0.58555	3.25	296.1
196	0.19073	0.5855	3.26667	296.08
197	0.19082	0.58545	3.28333	296.06
198	0.19091	0.5854	3.3	296.04
199	0.191	0.58535	3.31667	296.02
200	0.19109	0.58529	3.33333	296
201	0.19118	0.58523	3.35	295.98
202	0.19127	0.58517	3.36667	295.96
203	0.19136	0.5851	3.38333	295.94
204	0.19144	0.58504	3.4	295.92
205	0.19153	0.58497	3.41667	295.9
206	0.19161	0.58489	3.43333	295.88
207	0.1917	0.58482	3.45	295.86
208	0.19178	0.58474	3.46667	295.84
209	0.19186	0.58465	3.48333	295.82
210	0.19194	0.58457	3.5	295.8
211	0.19202	0.58449	3.51667	295.78
212	0.1921	0.5844	3.53333	295.76
213	0.19218	0.58431	3.55	295.74
214	0.19226	0.58422	3.56667	295.72
215	0.19234	0.58413	3.58333	295.7
216	0.19241	0.58404	3.6	295.68
217	0.19249	0.58394	3.61667	295.66
218	0.19257	0.58384	3.63333	295.64
219	0.19264	0.58374	3.65	295.62
220	0.19272	0.58363	3.66667	295.6
221	0.19279	0.58353	3.68333	295.58
222	0.19287	0.58342	3.7	295.56
223	0.19294	0.58331	3.71667	295.54
224	0.19301	0.5832	3.73333	295.52
225	0.19308	0.58309	3.75	295.5
226	0.19315	0.58298	3.76667	295.48
227	0.19323	0.58286	3.78333	295.46
228	0.1933	0.58275	3.8	295.44
229	0.19337	0.58263	3.81667	295.42
230	0.19344	0.58251	3.83333	295.4
231	0.19351	0.58239	3.85	295.38
232	0.19358	0.58226	3.86667	295.36
233	0.19365	0.58214	3.88333	295.34
234	0.19371	0.58201	3.9	295.32
235	0.19378	0.58189	3.91667	295.3
236	0.19385	0.58176	3.93333	295.28
237	0.19392	0.58163	3.95	295.26
238	0.19398	0.5815	3.96667	295.24
239	0.19405	0.58137	3.98333	295.22
240	0.19411	0.58124	4	295.2
241	0.19418	0.5811	4.01667	295.18
242	0.19424	0.58097	4.03333	295.16
243	0.19431	0.58083	4.05	295.14
244	0.19437	0.58069	4.06667	295.12
245	0.19444	0.58055	4.08333	295.1
246	0.1945	0.58041	4.1	295.08
247	0.19457	0.58027	4.11667	295.06
248	0.19463	0.58013	4.13333	295.04
249	0.19469	0.57999	4.15	295.02
250	0.19476	0.57985	4.16667	295
251	0.19482	0.57971	4.18333	294.98
252	0.19488	0.57957	4.2	294.96
253	0.19494	0.57942	4.21667	294.94
254	0.195	0.57927	4.23333	294.92
255	0.19506	0.57913	4.25	294.9
256	0.19512	0.57898	4.26667	294.88
257	0.19519	0.57883	4.28333	294.86
258	0.19525	0.57868	4.3	294.84
259	0.19531	0.57853	4.31667	294.82
260	0.19537	0.57838	4.33333	294.8
261	0.19543	0.57823	4.35	294.78
262	0.19549	0.57808	4.36667	294.76
263	0.19555	0.57792	4.38333	294.74
264	0.19561	0.57777	4.4	294.72
265	0.19567	0.57761	4.41667	294.7
266	0.19573	0.57746	4.43333	294.68
267	0.19578	0.5773	4.45	294.66
268	0.19584	0.57714	4.46667	294.64
269	0.1959	0.57698	4.48333	294.62
270	0.19596	0.57683	4.5	294.6
271	0.19602	0.57667	4.51667	294.58
272	0.19608	0.57651	4.53333	294.56
273	0.19613	0.57635	4.55	294.54
274	0.19619	0.57619	4.56667	294.52
275	0.19625	0.57603	4.58333	294.5
276	0.19631	0.57586	4.6	294.48
277	0.19637	0.5757	4.61667	294.46
278	0.19642	0.57554	4.63333	294.44
279	0.19648	0.57538	4.65	294.42
280	0.19654	0.57521	4.66667	294.4
281	0.1966	0.57505	4.68333	294.38
282	0.19665	0.57488	4.7	294.36
283	0.19671	0.57471	4.71667	294.34
284	0.19677	0.57455	4.73333	294.32
285	0.19682	0.57438	4.75	294.3
286	0.19688	0.57421	4.76667	294.28
287	0.19694	0.57404	4.78333	294.26
288	0.19699	0.57387	4.8	294.24
289	0.19705	0.5737	4.81667	294.22
290	0.19711	0.57353	4.83333	294.2
291	0.19716	0.57335	4.85	294.18
292	0.19722	0.57318	4.86667	294.16
293	0.19727	0.57301	4.88333	294.14
294	0.19733	0.57284	4.9	294.12
295	0.19738	0.57267	4.91667	294.1
296	0.19744	0.5725	4.93333	294.08
297	0.19749	0.57232	4.95	294.06
298	0.19755	0.57215	4.96667	294.04
299	0.19761	0.57198	4.98333	294.02
300	0.19766	0.5718	5	294
301	0.19772	0.57163	5.01667	293.98
302	0.19777	0.57145	5.03333	293.96
303	0.19783	0.57128	5.05	293.94
304	0.19788	0.5711	5.06667	293.92
305	0.19794	0.57092	5.08333	293.9
306	0.19799	0.57075	5.1	293.88
307	0.19805	0.57057	5.11667	293.86
308	0.1981	0.57039	5.13333	293.84
309	0.19816	0.57021	5.15	293.82
310	0.19821	0.57004	5.16667	293.8
311	0.19826	0.56986	5.18333	293.78
312	0.19832	0.56968	5.2	293.76
313	0.19837	0.5695	5.21667	293.74
314	0.19843	0.56932	5.23333	293.72
315	0.19848	0.56914	5.25	293.7
316	0.19854	0.56895	5.26667	293.68
317	0.19859	0.56877	5.28333	293.66
318	0.19864	0.56859	5.3	293.64
319	0.1987	0.56841	5.31667	293.62
320	0.19875	0.56823	5.33333	293.6
321	0.1988	0.56805	5.35	293.58
322	0.19886	0.56787	5.36667	293.56
323	0.19891	0.56769	5.38333	293.54
324	0.19896	0.56751	5.4	293.52
325	0.19902	0.56732	5.41667	293.5
326	0.19907	0.56714	5.43333	293.48
327	0.19912	0.56696	5.45	293.46
328	0.19918	0.56677	5.46667	293.44
329	0.19923	0.56659	5.48333	293.42
330	0.19929	0.56641	5.5	293.4
331	0.19934	0.56622	5.51667	293.38
332	0.19939	0.56604	5.53333	293.36
333	0.19945	0.56585	5.55	293.34
334	0.1995	0.56567	5.56667	293.32
335	0.19955	0.56548	5.58333	293.3
336	0.19961	0.56529	5.6	293.28
337	0.19966	0.56511	5.61667	293.26
338	0.19971	0.56492	5.63333	293.24
339	0.19977	0.56473	5.65	293.22
340	0.19982	0.56455	5.66667	293.2
341	0.19987	0.56436	5.68333	293.18
342	0.19993	0.56418	5.7	293.16
343	0.19998	0.56399	5.71667	293.14
344	0.20003	0.5638	5.73333	293.12
345	0.20008	0.56361	5.75	293.1
346	0.20014	0.56343	5.76667	293.08
347	0.20019	0.56324	5.78333	293.06
348	0.20024	0.56305	5.8	293.04
349	0.2003	0.56286	5.81667	293.02
350	0.20035	0.56267	5.83333	293
351	0.2004	0.56249	5.85	292.98
352	0.20045	0.5623	5.86667	292.96
353	0.20051	0.56211	5.88333	292.94
354	0.20056	0.56192	5.9	292.92
355	0.20061	0.56173	5.91667	292.9
356	0.20067	0.56154	5.93333	292.88
357	0.20072	0.56135	5.95	292.86
358	0.20077	0.56116	5.96667	292.84
359	0.20082	0.56097	5.98333	292.82
360	0.20088	0.56078	6	292.8
361	0.20093	0.56059	6.01667	292.78
362	0.20098	0.5604	6.03333	292.76
363	0.20104	0.56021	6.05	292.74
364	0.20109	0.56002	6.06667	292.72
365	0.20114	0.55983	6.08333	292.7
366	0.2012	0.55963	6.1	292.68
367	0.20125	0.55944	6.11667	292.66
368	0.2013	0.55925	6.13333	292.64
369	0.20135	0.55906	6.15	292.62
370	0.20141	0.55887	6.16667	292.6
371	0.20146	0.55868	6.18333	292.58
372	0.20151	0.55848	6.2	292.56
373	0.20157	0.55829	6.21667	292.54
374	0.20162	0.5581	6.23333	292.52
375	0.20167	0.55791	6.25	292.5
376	0.20172	0.55771	6.26667	292.48
377	0.20178	0.55752	6.28333	292.46
378	0.20183	0.55733	6.3	292.44
379	0.20188	0.55714	6.31667	292.42
380	0.20193	0.55694	6.33333	292.4
381	0.20199	0.55675	6.35	292.38
382	0.20204	0.55656	6.36667	292.36
383	0.20209	0.55636	6.38333	292.34
384	0.20215	0.55617	6.4	292.32
385	0.2022	0.55597	6.41667	292.3
386	0.20225	0.55578	6.43333	292.28
387	0.2023	0.55559	6.45	292.26
388	0.20236	0.55539	6.46667	292.24
389	0.20241	0.5552	6.48333	292.22
390	0.20246	0.555	6.5	292.2
391	0.20252	0.55481	6.51667	292.18
392	0.20257	0.55461	6.53333	292.16
393	0.20262	0.55442	6.55	292.14
394	0.20268	0.55422	6.56667	292.12
395	0.20273	0.55403	6.58333	292.1
396	0.20278	0.55383	6.6	292.08
397	0.20283	0.55364	6.61667	292.06
398	0.20289	0.55344	6.63333	292.04
399	0.20294	0.55325	6.65	292.02
400	0.20299	0.55305	6.66667	292
401	0.20305	0.55286	6.68333	291.98
402	0.2031	0.55266	6.7	291.96
403	0.20315	0.55247	6.71667	291.94
404	0.20321	0.55227	6.73333	291.92
405	0.20326	0.55207	6.75	291.9
406	0.20331	0.55188	6.76667	291.88
407	0.20337	0.55168	6.78333	291.86
408	0.20342	0.55148	6.8	291.84
409	0.20347	0.55129	6.81667	291.82
410	0.20352	0.55109	6.83333	291.8
411	0.20358	0.55089	6.85	291.78
412	0.20363	0.5507	6.86667	291.76
413	0.20368	0.5505	6.88333	291.74
414	0.20374	0.5503	6.9	291.72
415	0.20379	0.5501	6.91667	291.7
416	0.20384	0.54991	6.93333	291.68
417	0.2039	0.54971	6.95	291.66
418	0.20395	0.54951	6.96667	291.64
419	0.204	0.54931	6.98333	291.62
420	0.20406	0.54912	7	291.6
421	0.20411	0.54892	7.01667	291.58
422	0.20416	0.54872	7.03333	291.56
423	0.20422	0.54852	7.05	291.54
424	0.20427	0.54832	7.06667	291.52
425	0.20432	0.54812	7.08333	291.5
426	0.20438	0.54793	7.1	291.48
427	0.20443	0.54773	7.11667	291.46
428	0.20449	0.54753	7.13333	291.44
429	0.20454	0.54733	7.15	291.42
430	0.20459	0.54713	7.16667	291.4
431	0.20465	0.54693	7.18333	291.38
432	0.2047	0.54673	7.2	291.36
433	0.20475	0.54653	7.21667	291.34
434	0.20481	0.54633	7.23333	291.32
435	0.20486	0.54613	7.25	291.3
436	0.20491	0.54593	7.26667	291.28
437	0.20497	0.54573	7.28333	291.26
438	0.20502	0.54553	7.3	291.24
439	0.20507	0.54533	7.31667	291.22
440	0.20513	0.54513	7.33333	291.2
441	0.20518	0.54493	7.35	291.18
442	0.20524	0.54473	7.36667	291.16
443	0.20529	0.54453	7.38333	291.14
444	0.20534	0.54433	7.4	291.12
445	0.2054	0.54413	7.41667	291.1
446	0.20545	0.54393	7.43333	291.08
447	0.20551	0.54373	7.45	291.06
448	0.20556	0.54353	7.46667	291.04
449	0.20561	0.54333	7.48333	291.02
450	0.20567	0.54313	7.5	291
451	0.20572	0.54293	7.51667	290.98
452	0.20577	0.54272	7.53333	290.96
453	0.20583	0.54252	7.55	290.94
454	0.20588	0.54232	7.56667	290.92
455	0.20594	0.54212	7.58333	290.9
456	0.20599	0.54192	7.6	290.88
457	0.20604	0.54172	7.61667	290.86
458	0.2061	0.54151	7.63333	290.84
459	0.20615	0.54131	7.65	290.82
460	0.20621	0.54111	7.66667	290.8
461	0.20626	0.54091	7.68333	290.78
462	0.20631	0.5407	7.7	290.76
463	0.20637	0.5405	7.71667	290.74
464	0.20642	0.5403	7.73333	290.72
465	0.20648	0.5401	7.75	290.7
466	0.20653	0.53989	7.76667	290.68
467	0.20658	0.53969	7.78333	290.66
468	0.20664	0.53949	7.8	290.64
469	0.20669	0.53928	7.81667	290.62
470	0.20675	0.53908	7.83333	290.6
471	0.2068	0.53888	7.85	290.58
472	0.20686	0.53867	7.86667	290.56
473	0.20691	0.53847	7.88333	290.54
474	0.20696	0.53827	7.9	290.52
475	0.20702	0.53806	7.91667	290.5
476	0.20707	0.53786	7.93333	290.48
477	0.20713	0.53766	7.95	290.46
478	0.20718	0.53745	7.96667	290.44
479	0.20724	0.53725	7.98333	290.42
480	0.20729	0.53704	8	290.4
481	0.20734	0.53684	8.01667	290.38
482	0.2074	0.53664	8.03333	290.36
483	0.20745	0.53643	8.05	290.34
484	0.20751	0.53623	8.06667	290.32
485	0.20756	0.53602	8.08333	290.3
486	0.20762	0.53582	8.1	290.28
487	0.20767	0.53561	8.11667	290.26
488	0.20773	0.53541	8.13333	290.24
489	0.20778	0.5352	8.15	290.22
490	0.20784	0.535	8.16667	290.2
491	0.20789	0.53479	8.18333	290.18
492	0.20794	0.53459	8.2	290.16
493	0.208	0.53438	8.21667	290.14
494	0.20805	0.53418	8.23333	290.12
495	0.20811	0.53397	8.25	290.1
496	0.20816	0.53377	8.26667	290.08
497	0.20822	0.53356	8.28333	290.06
498	0.20827	0.53335	8.3	290.04
499	0.20833	0.53315	8.31667	290.02
500	0.20838	0.53294	8.33333	290
501	0.20844	0.53274	8.35	289.98
502	0.20849	0.53253	8.36667	289.96
503	0.20855	0.53232	8.38333	289.94
504	0.2086	0.53212	8.4	289.92
505	0.20866	0.53191	8.41667	289.9
506	0.20871	0.5317	8.43333	289.88
507	0.20877	0.5315	8.45	289.86
508	0.20882	0.53129	8.46667	289.84
509	0.20888	0.53108	8.48333	289.82
510	0.20893	0.53088	8.5	289.8
511	0.20899	0.53067	8.51667	289.78
512	0.20904	0.53046	8.53333	289.76
513	0.2091	0.53026	8.55	289.74
514	0.20915	0.53005	8.56667	289.72
515	0.20921	0.52984	8.58333	289.7
516	0.20926	0.52963	8.6	289.68
517	0.20932	0.52943	8.61667	289.66
518	0.20937	0.52922	8.63333	289.64
519	0.20943	0.52901	8.65	289.62
520	0.20948	0.5288	8.66667	289.6
521	0.20954	0.52859	8.68333	289.58
522	0.20959	0.52839	8.7	289.56
523	0.20965	0.52818	8.71667	289.54
524	0.2097	0.52797	8.73333	289.52
525	0.20976	0.52776	8.75	289.5
526	0.20981	0.52755	8.76667	289.48
527	0.20987	0.52735	8.78333	289.46
528	0.20992	0.52714	8.8	289.44
529	0.20998	0.52693	8.81667	289.42
530	0.21003	0.52672	8.83333	289.4
531	0.21009	0.52651	8.85	289.38
532	0.21014	0.5263	8.86667	289.36
533	0.2102	0.52609	8.88333	289.34
534	0.21025	0.52588	8.9	289.32
535	0.21031	0.52568	8.91667	289.3
536	0.21037	0.52547	8.93333	289.28
537	0.21042	0.52526	8.95	289.26
538	0.21048	0.52505	8.96667	289.24
539	0.21053	0.52484	8.98333	289.22
540	0.21059	0.52463	9	289.2
541	0.21064	0.52442	9.01667	289.18
542	0.2107	0.52421	9.03333	289.16
543	0.21075	0.524	9.05	289.14
544	0.21081	0.52379	9.06667	289.12
545	0.21087	0.52358	9.08333	289.1
546	0.21092	0.52337	9.1	289.08
547	0.21098	0.52316	9.11667	289.06
548	0.21103	0.52295	9.13333	289.04
549	0.21109	0.52274	9.15	289.02
550	0.21114	0.52253	9.16667	289
551	0.2112	0.52232	9.18333	288.98
552	0.21126	0.52211	9.2	288.96
553	0.21131	0.5219	9.21667	288.94
554	0.21137	0.52169	9.23333	288.92
555	0.21142	0.52148	9.25	288.9
556	0.21148	0.52126	9.26667	288.88
557	0.21153	0.52105	9.28333	288.86
558	0.21159	0.52084	9.3	288.84
559	0.21165	0.52063	9.31667	288.82
560	0.2117	0.52042	9.33333	288.8
561	0.21176	0.52021	9.35	288.78
562	0.21181	0.52	9.36667	288.76
563	0.21187	0.51979	9.38333	288.74
564	0.21193	0.51957	9.4	288.72
565	0.21198	0.51936	9.41667	288.7
566	0.21204	0.51915	9.43333	288.68
567	0.21209	0.51894	9.45	288.66
568	0.21215	0.51873	9.46667	288.64
569	0.21221	0.51852	9.48333	288.62
570	0.21226	0.5183	9.5	288.6
571	0.21232	0.51809	9.51667	288.58
572	0.21237	0.51788	9.53333	288.56
573	0.21243	0.51767	9.55	288.54
574	0.21249	0.51745	9.56667	288.52
575	0.21254	0.51724	9.58333	288.5
576	0.2126	0.51703	9.6	288.48
577	0.21266	0.51682	9.61667	288.46
578	0.21271	0.5166	9.63333	288.44
579	0.21277	0.51639	9.65	288.42
580	0.21282	0.51618	9.66667	288.4
581	0.21288	0.51597	9.68333	288.38
582	0.21294	0.51575	9.7	288.36
583	0.21299	0.51554	9.71667	288.34
584	0.21305	0.51533	9.73333	288.32
585	0.21311	0.51511	9.75	288.3
586	0.21316	0.5149	9.76667	288.28
587	0.21322	0.51469	9.78333	288.26
588	0.21328	0.51447	9.8	288.24
589	0.21333	0.51426	9.81667	288.22
590	0.21339	0.51404	9.83333	288.2
591	0.21344	0.51383	9.85	288.18
592	0.2135	0.51362	9.86667	288.16
593	0.21356	0.5134	9.88333	288.14
594	0.21361	0.51319	9.9	288.12
595	0.21367	0.51297	9.91667	288.1
596	0.21373	0.51276	9.93333	288.08
597	0.21378	0.51255	9.95	288.06
598	0.21384	0.51233	9.96667	288.04
599	0.2139	0.51212	9.98333	288.02
600	0.21395	0.5119	10	288

## Sheet: Fig. 3a
Time (s)	Wind speed (m/s)	Voltage (mV)
0	0	158.22
0.1	0	158.27
0.2	0	158.3
0.3	0	158.35
0.4	0	158.39
0.5	0	158.44
0.6	0	158.48
0.7	0	158.53
0.8	0	158.58
0.9	0	158.63
1	0	158.67
1.1	0	158.72
1.2	0	158.78
1.3	0	158.84
1.4	0	158.87
1.5	0	158.93
1.6	0	158.97
1.7	0	159.01
1.8	0	159.06
1.9	0	159.12
2	0	159.18
2.1	0	159.24
2.2	0	159.28
2.3	0	159.33
2.4	0	159.37
2.5	0	159.43
2.6	0	159.47
2.7	0	159.53
2.8	0	159.58
2.9	0	159.64
3	0	159.69
3.1	0	159.73
3.2	0	159.79
3.3	0	159.86
3.4	0	159.91
3.5	0	159.95
3.6	0	160
3.7	0	160.07
3.8	0	160.11
3.9	0	160.18
4	0	160.22
4.1	0	160.3
4.2	0	160.36
4.3	0	160.43
4.4	0	160.49
4.5	0	160.54
4.6	0	160.6
4.7	0	160.67
4.8	0	160.74
4.9	0	160.79
5	0	160.85
5.1	0	160.93
5.2	0	160.99
5.3	0	161.06
5.4	0	161.12
5.5	0	161.2
5.6	0	161.27
5.7	0	161.33
5.8	0	161.41
5.9	0	161.5
6	0	161.55
6.1	0	161.62
6.2	0	161.69
6.3	0	161.74
6.4	0	161.81
6.5	0	161.88
6.6	0	161.94
6.7	0	162.01
6.8	0	162.07
6.9	0	162.11
7	0	162.18
7.1	0	162.24
7.2	0	162.3
7.3	0	162.35
7.4	0	162.4
7.5	0	162.44
7.6	0	162.49
7.7	0	162.53
7.8	0	162.56
7.9	0	162.59
8	0	162.63
8.1	0	162.65
8.2	0	162.7
8.3	0	162.73
8.4	0	162.76
8.5	0	162.79
8.6	0	162.83
8.7	0	162.87
8.8	0	162.9
8.9	0	162.96
9	0	163.01
9.1	0	163.04
9.2	0	163.07
9.3	0	163.09
9.4	0	163.12
9.5	0	163.15
9.6	0	163.2
9.7	0	163.22
9.8	0	163.24
9.9	0	163.27
10	0	163.3
10.1	0	163.33
10.2	0	163.37
10.3	0	163.39
10.4	0	163.41
10.5	0	163.44
10.6	0	163.5
10.7	0	163.54
10.8	0	163.59
10.9	0	163.64
11	0	163.69
11.1	0	163.74
11.2	0	163.76
11.3	0	163.8
11.4	0	163.84
11.5	0	163.89
11.6	0	163.94
11.7	0	163.99
11.8	0	164.02
11.9	0	164.06
12	0	164.1
12.1	0	164.13
12.2	0	164.18
12.3	0	164.22
12.4	0	164.27
12.5	0	164.3
12.6	0	164.35
12.7	0	164.39
12.8	0	164.44
12.9	0	164.48
13	0	164.55
13.1	0	164.6
13.2	0	164.63
13.3	0	164.68
13.4	0	164.73
13.5	0	164.78
13.6	0	164.83
13.7	0	164.86
13.8	0	164.91
13.9	0	164.94
14	0	164.98
14.1	0	165.01
14.2	0	165.03
14.3	0	165.04
14.4	0	165.08
14.5	0	165.11
14.6	0	165.13
14.7	0	165.16
14.8	0	165.16
14.9	0	165.17
15	0	165.18
15.1	0	165.17
15.2	0	165.15
15.3	0	165.14
15.4	0	165.13
15.5	0	165.07
15.6	0	165.05
15.7	0	165.05
15.8	0	165.02
15.9	0	164.98
16	0	164.97
16.1	0	164.96
16.2	0	164.92
16.3	0	164.91
16.4	0	164.89
16.5	0	164.87
16.6	0	164.85
16.7	0	164.81
16.8	0	164.79
16.9	0	164.77
17	0	164.73
17.1	0	164.71
17.2	0	164.68
17.3	0	164.65
17.4	0	164.62
17.5	0	164.59
17.6	0	164.55
17.7	0	164.5
17.8	0	164.46
17.9	0	164.42
18	0	164.37
18.1	0	164.33
18.2	0	164.28
18.3	0	164.23
18.4	0	164.19
18.5	0	164.14
18.6	0	164.09
18.7	0	164.04
18.8	0	163.99
18.9	0	163.91
19	0	163.84
19.1	0	163.78
19.2	0	163.72
19.3	0	163.68
19.4	0	163.64
19.5	0	163.59
19.6	0	163.54
19.7	0	163.49
19.8	0	163.44
19.9	0	163.39
20	0	163.34
20.1	0	163.28
20.2	0	163.21
20.3	0	163.15
20.4	0	163.09
20.5	0	163.04
20.6	0	162.95
20.7	0	162.87
20.8	0	162.8
20.9	0	162.74
21	0	162.65
21.1	0	162.58
21.2	0	162.52
21.3	0	162.44
21.4	0	162.39
21.5	0	162.32
21.6	0	162.24
21.7	0	162.16
21.8	0	162.1
21.9	0	162.05
22	0	161.96
22.1	0	161.88
22.2	0	161.81
22.3	0	161.73
22.4	0	161.66
22.5	0	161.59
22.6	0	161.53
22.7	0	161.46
22.8	0	161.38
22.9	0	161.31
23	0	161.24
23.1	0	161.18
23.2	0	161.13
23.3	0	161.05
23.4	0	160.99
23.5	0	160.93
23.6	0	160.86
23.7	0	160.79
23.8	0	160.72
23.9	0	160.66
24	0	160.61
24.1	0	160.54
24.2	0	160.47
24.3	0	160.43
24.4	0	160.37
24.5	0	160.3
24.6	0	160.24
24.7	0	160.19
24.8	0	160.16
24.9	0	160.11
25	0	160.07
25.1	0	160.03
25.2	0	160.02
25.3	0	160
25.4	0	159.98
25.5	0	159.98
25.6	0	159.96
25.7	0	159.95
25.8	0	159.93
25.9	0	159.93
26	0	159.92
26.1	0	159.91
26.2	0	159.91
26.3	0	159.89
26.4	0	159.87
26.5	0	159.85
26.6	0	159.83
26.7	0	159.82
26.8	0	159.8
26.9	0	159.78
27	0	159.75
27.1	0	159.74
27.2	0	159.73
27.3	0	159.72
27.4	0	159.71
27.5	0	159.68
27.6	0	159.67
27.7	0	159.66
27.8	0	159.64
27.9	0	159.64
28	0	159.62
28.1	0	159.62
28.2	0	159.6
28.3	0	159.58
28.4	0	159.57
28.5	0	159.54
28.6	0	159.52
28.7	0	159.5
28.8	0	159.48
28.9	0	159.47
29	0	159.45
29.1	0	159.45
29.2	0	159.44
29.3	0	159.42
29.4	0	159.39
29.5	0	159.37
29.6	0	159.34
29.7	0	159.33
29.8	0	159.33
29.9	0	159.31
30	0	159.29
30.1	0	159.26
30.2	0	159.24
30.3	0	159.21
30.4	0	159.19
30.5	0	159.15
30.6	0	159.14
30.7	0	159.14
30.8	0	159.12
30.9	0	159.09
31	0	159.08
31.1	0	159.04
31.2	0	159.02
31.3	0	158.99
31.4	0	158.96
31.5	0	158.94
31.6	0	158.92
31.7	0	158.88
31.8	0	158.85
31.9	0	158.81
32	0	158.78
32.1	0	158.76
32.2	0	158.72
32.3	0	158.7
32.4	0	158.66
32.5	0	158.64
32.6	0	158.59
32.7	0	158.56
32.8	0	158.53
32.9	0	158.5
33	0	158.47
33.1	0	158.43
33.2	0	158.38
33.3	0	158.35
33.4	0	158.31
33.5	0	158.27
33.6	0	158.24
33.7	0	158.19
33.8	0	158.16
33.9	0	158.12
34	0	158.09
34.1	0	158.07
34.2	0	158.04
34.3	0	158.01
34.4	0	157.99
34.5	0	157.97
34.6	0	157.95
34.7	0	157.93
34.8	0	157.9
34.9	0	157.88
35	0	157.87
35.1	0	157.84
35.2	0	157.82
35.3	0	157.79
35.4	0	157.78
35.5	0	157.76
35.6	0	157.73
35.7	0	157.68
35.8	0	157.67
35.9	0	157.64
36	0	157.62
36.1	0	157.59
36.2	0	157.57
36.3	0	157.55
36.4	0	157.53
36.5	0	157.51
36.6	0	157.48
36.7	0	157.47
36.8	0	157.45
36.9	0	157.44
37	0	157.43
37.1	0	157.42
37.2	0	157.4
37.3	0	157.39
37.4	0	157.37
37.5	0	157.36
37.6	0	157.32
37.7	0	157.31
37.8	0	157.3
37.9	0	157.27
38	0	157.26
38.1	0	157.24
38.2	0	157.22
38.3	0	157.2
38.4	0	157.18
38.5	0	157.17
38.6	0	157.15
38.7	0	157.13
38.8	0	157.12
38.9	0	157.11
39	0	157.1
39.1	0	157.08
39.2	0	157.07
39.3	0	157.06
39.4	0	157.03
39.5	0	157.02
39.6	0	157.01
39.7	0	157.01
39.8	0	156.99
39.9	0	156.99
40	0	157
40.1	0	156.99
40.2	0	156.98
40.3	0	156.99
40.4	0	156.98
40.5	0	156.98
40.6	0	156.98
40.7	0	156.98
40.8	0	156.97
40.9	0	156.97
41	0	156.96
41.1	0	156.96
41.2	0	156.95
41.3	0	156.96
41.4	0	156.95
41.5	0	156.94
41.6	0	156.93
41.7	0	156.94
41.8	0	156.95
41.9	0	156.95
42	0	156.95
42.1	0	156.95
42.2	0	156.97
42.3	0	156.96
42.4	0	156.96
42.5	0	156.96
42.6	0	156.97
42.7	0	156.97
42.8	0	156.97
42.9	0	156.97
43	0	156.95
43.1	0	156.96
43.2	0	156.97
43.3	0	156.98
43.4	0	156.99
43.5	0	156.98
43.6	0	156.99
43.7	0	157
43.8	0	157.01
43.9	0	157.02
44	0	157.02
44.1	0	157.03
44.2	0	157.05
44.3	0	157.05
44.4	0	157.06
44.5	0	157.07
44.6	0	157.09
44.7	0	157.09
44.8	0	157.11
44.9	0	157.13
45	0	157.15
45.1	0	157.17
45.2	0	157.17
45.3	0	157.19
45.4	0	157.2
45.5	0	157.21
45.6	0	157.24
45.7	0	157.26
45.8	0	157.25
45.9	0	157.26
46	0	157.28
46.1	0	157.31
46.2	0	157.32
46.3	0	157.34
46.4	0	157.35
46.5	0	157.36
46.6	0	157.39
46.7	0	157.38
46.8	0	157.4
46.9	0	157.42
47	0	157.44
47.1	0	157.46
47.2	0	157.48
47.3	0	157.52
47.4	0	157.55
47.5	0	157.59
47.6	0	157.62
47.7	0	157.64
47.8	0	157.64
47.9	0	157.68
48	0	157.69
48.1	0	157.71
48.2	0	157.74
48.3	0	157.79
48.4	0	157.81
48.5	0	157.83
48.6	0	157.86
48.7	0	157.87
48.8	0	157.9
48.9	0	157.9
49	0	157.93
49.1	0	157.95
49.2	0	157.98
49.3	0	158
49.4	0	158.04
49.5	0	158.06
49.6	0	158.08
49.7	0	158.08
49.8	0	158.11
49.9	0	158.12
50	0	158.13
50.1	0	158.17
50.2	0	158.2
50.3	0	158.23
50.4	0	158.25
50.5	0	158.27
50.6	0	158.29
50.7	0	158.34
50.8	0	158.38
50.9	0	158.4
51	0	158.45
51.1	0	158.49
51.2	0	158.51
51.3	0	158.54
51.4	0	158.58
51.5	0	158.61
51.6	0	158.65
51.7	0	158.69
51.8	0	158.71
51.9	0	158.75
52	0	158.78
52.1	0	158.81
52.2	0	158.84
52.3	0	158.86
52.4	0	158.9
52.5	0	158.94
52.6	0	158.96
52.7	0	159
52.8	0	159.03
52.9	0	159.06
53	0	159.1
53.1	0	159.13
53.2	0	159.15
53.3	0	159.16
53.4	0	159.19
53.5	0	159.22
53.6	0	159.25
53.7	0	159.29
53.8	0	159.3
53.9	0	159.33
54	0	159.36
54.1	0	159.37
54.2	0	159.38
54.3	0	159.4
54.4	0	159.41
54.5	0	159.43
54.6	0	159.44
54.7	0	159.46
54.8	0	159.47
54.9	0	159.47
55	0	159.47
55.1	0	159.48
55.2	0	159.5
55.3	0	159.51
55.4	0	159.53
55.5	0	159.53
55.6	0	159.54
55.7	0	159.56
55.8	0	159.59
55.9	0	159.6
56	0	159.6
56.1	0	159.62
56.2	0	159.61
56.3	0	159.62
56.4	0	159.62
56.5	0	159.66
56.6	0	159.65
56.7	0	159.66
56.8	0	159.67
56.9	0	159.68
57	0	159.68
57.1	0	159.69
57.2	0	159.69
57.3	0	159.68
57.4	0	159.68
57.5	0	159.66
57.6	0	159.66
57.7	0	159.67
57.8	0	159.69
57.9	0	159.68
58	0	159.69
58.1	0	159.68
58.2	0	159.68
58.3	0	159.67
58.4	0	159.68
58.5	0	159.67
58.6	0	159.68
58.7	0	159.7
58.8	0	159.71
58.9	0	159.72
59	0	159.73
59.1	0	159.72
59.2	0	159.72
59.3	0	159.73
59.4	0	159.74
59.5	0	159.74
59.6	0	159.74
59.7	0	159.76
59.8	0	159.76
59.9	0	159.78
60	0	159.8
60.1	0	159.8
60.2	0	159.81
60.3	0	159.81
60.4	0	159.8
60.5	0	159.82
60.6	0	159.82
60.7	0	159.81
60.8	0	159.8
60.9	0	159.8
61	0	159.8
61.1	0	159.79
61.2	0	159.79
61.3	0	159.8
61.4	0	159.8
61.5	0	159.81
61.6	0	159.8
61.7	0	159.79
61.8	0	159.79
61.9	0	159.8
62	0	159.81
62.1	0	159.83
62.2	0	159.82
62.3	0	159.82
62.4	0	159.82
62.5	0	159.82
62.6	0	159.82
62.7	0	159.8
62.8	0	159.8
62.9	0	159.82
63	0	159.81
63.1	0	159.81
63.2	0	159.83
63.3	0	159.84
63.4	0	159.84
63.5	0	159.87
63.6	0	159.87
63.7	0	159.87
63.8	0	159.88
63.9	0	159.88
64	0	159.9
64.1	0	159.92
64.2	0	159.94
64.3	0	159.95
64.4	0	159.97
64.5	0	159.98
64.6	0	159.99
64.7	0	160
64.8	0	160.02
64.9	0	160.05
65	0	160.07
65.1	0	160.08
65.2	0	160.09
65.3	0	160.1
65.4	0	160.11
65.5	0	160.13
65.6	0	160.19
65.7	0	160.22
65.8	0	160.26
65.9	0	160.3
66	0	160.35
66.1	0	160.39
66.2	0	160.46
66.3	0	160.51
66.4	0	160.57
66.5	0	160.61
66.6	0	160.67
66.7	0	160.75
66.8	0	160.82
66.9	0	160.88
67	0	160.93
67.1	0	160.99
67.2	0	161.05
67.3	0	161.12
67.4	0	161.19
67.5	0	161.28
67.6	0	161.36
67.7	0	161.44
67.8	0	161.52
67.9	0	161.58
68	0	161.66
68.1	0	161.74
68.2	0	161.82
68.3	0	161.89
68.4	0	161.97
68.5	0	162.06
68.6	0	162.13
68.7	0	162.2
68.8	0	162.29
68.9	0	162.37
69	0	162.44
69.1	0	162.53
69.2	0	162.59
69.3	0	162.66
69.4	0	162.71
69.5	0	162.78
69.6	0	162.85
69.7	0	162.92
69.8	0	162.99
69.9	0	163.06
70	0	163.13
70.1	0	163.19
70.2	0	163.25
70.3	0	163.32
70.4	0	163.39
70.5	0	163.47
70.6	0	163.53
70.7	0	163.6
70.8	0	163.66
70.9	0	163.72
71	0	163.78
71.1	0	163.84
71.2	0	163.92
71.3	0	163.97
71.4	0	164.04
71.5	0	164.07
71.6	0	164.14
71.7	0	164.19
71.8	0	164.25
71.9	0	164.32
72	0	164.36
72.1	0	164.39
72.2	0	164.46
72.3	0	164.51
72.4	0	164.55
72.5	0	164.61
72.6	0	164.66
72.7	0	164.71
72.8	0	164.74
72.9	0	164.77
73	0	164.81
73.1	0	164.86
73.2	0	164.91
73.3	0	164.97
73.4	0	165
73.5	0	165.03
73.6	0	165.06
73.7	0	165.11
73.8	0	165.15
73.9	0	165.21
74	0	165.27
74.1	0	165.3
74.2	0	165.34
74.3	0	165.38
74.4	0	165.44
74.5	0	165.48
74.6	0	165.55
74.7	0	165.59
74.8	0	165.61
74.9	0	165.64
75	0	165.67
75.1	0	165.72
75.2	0	165.76
75.3	0	165.82
75.4	0	165.86
75.5	0	165.9
75.6	0	165.89
75.7	0	165.89
75.8	0	165.89
75.9	0	165.9
76	0	165.9
76.1	0	165.9
76.2	0	165.89
76.3	0	165.88
76.4	0	165.86
76.5	0	165.85
76.6	0	165.82
76.7	0	165.8
76.8	0	165.78
76.9	0	165.76
77	0	165.74
77.1	0	165.71
77.2	0	165.68
77.3	0	165.66
77.4	0	165.63
77.5	0	165.6
77.6	0	165.55
77.7	0	165.48
77.8	0	165.43
77.9	0	165.4
78	0	165.37
78.1	0	165.35
78.2	0	165.31
78.3	0	165.26
78.4	0	165.21
78.5	0	165.16
78.6	0	165.11
78.7	0	165.07
78.8	0	165.01
78.9	0	164.95
79	0	164.91
79.1	0	164.87
79.2	0	164.83
79.3	0	164.8
79.4	0	164.76
79.5	0	164.74
79.6	0	164.71
79.7	0	164.66
79.8	0	164.63
79.9	0	164.57
80	0	164.52
80.1	0	164.5
80.2	0	164.47
80.3	0	164.43
80.4	0	164.39
80.5	0	164.33
80.6	0	164.29
80.7	0	164.26
80.8	0	164.24
80.9	0	164.21
81	0	164.18
81.1	0	164.15
81.2	0	164.1
81.3	0	164.07
81.4	0	164.03
81.5	0	164.02
81.6	0	163.99
81.7	0	163.97
81.8	0	163.94
81.9	0	163.91
82	0	163.88
82.1	0	163.87
82.2	0	163.85
82.3	0	163.84
82.4	0	163.83
82.5	0	163.81
82.6	0	163.78
82.7	0	163.77
82.8	0	163.76
82.9	0	163.76
83	0	163.74
83.1	0	163.71
83.2	0	163.68
83.3	0	163.65
83.4	0	163.64
83.5	0	163.62
83.6	0	163.6
83.7	0	163.57
83.8	0	163.55
83.9	0	163.51
84	0	163.47
84.1	0	163.44
84.2	0	163.4
84.3	0	163.38
84.4	0	163.34
84.5	0	163.33
84.6	0	163.28
84.7	0	163.25
84.8	0	163.26
84.9	0	163.24
85	0	163.22
85.1	0	163.19
85.2	0	163.15
85.3	0	163.12
85.4	0	163.08
85.5	0	163.05
85.6	0	163.03
85.7	0	163.02
85.8	0	163.01
85.9	0	162.98
86	0	162.96
86.1	0	162.93
86.2	0	162.93
86.3	0	162.92
86.4	0	162.92
86.5	0	162.9
86.6	0	162.91
86.7	0	162.88
86.8	0	162.87
86.9	0	162.86
87	0	162.85
87.1	0	162.83
87.2	0	162.82
87.3	0	162.81
87.4	0	162.78
87.5	0	162.78
87.6	0	162.78
87.7	0	162.8
87.8	0	162.81
87.9	0	162.84
88	0	162.82
88.1	0	162.8
88.2	0	162.81
88.3	0	162.81
88.4	0	162.81
88.5	0	162.81
88.6	0	162.8
88.7	0	162.8
88.8	0	162.8
88.9	0	162.8
89	0	162.82
89.1	0	162.82
89.2	0	162.83
89.3	0	162.83
89.4	0	162.83
89.5	0	162.82
89.6	0	162.83
89.7	0	162.83
89.8	0	162.83
89.9	0	162.82
90	0	162.83
90.1	0	162.8
90.2	0	162.79
90.3	0	162.81
90.4	0	162.81
90.5	0	162.82
90.6	0	162.83
90.7	0	162.82
90.8	0	162.81
90.9	0	162.81
91	0	162.79
91.1	0	162.78
91.2	0	162.79
91.3	0	162.77
91.4	0	162.75
91.5	0	162.73
91.6	0	162.71
91.7	0	162.69
91.8	0	162.67
91.9	0	162.67
92	0	162.66
92.1	0	162.65
92.2	0	162.63
92.3	0	162.6
92.4	0	162.6
92.5	0	162.58
92.6	0	162.59
92.7	0	162.58
92.8	0	162.57
92.9	0	162.54
93	0	162.55
93.1	0	162.54
93.2	0	162.54
93.3	0	162.53
93.4	0	162.51
93.5	0	162.49
93.6	0	162.49
93.7	0	162.48
93.8	0	162.47
93.9	0	162.46
94	0	162.44
94.1	0	162.43
94.2	0	162.44
94.3	0	162.42
94.4	0	162.41
94.5	0	162.4
94.6	0	162.41
94.7	0	162.4
94.8	0	162.37
94.9	0	162.35
95	0	162.34
95.1	0	162.33
95.2	0	162.32
95.3	0	162.3
95.4	0	162.29
95.5	0	162.27
95.6	0	162.25
95.7	0	162.22
95.8	0	162.18
95.9	0	162.15
96	0	162.13
96.1	0	162.08
96.2	0	162.02
96.3	0	161.97
96.4	0	161.91
96.5	0	161.88
96.6	0	161.84
96.7	0	161.78
96.8	0	161.7
96.9	0	161.63
97	0	161.58
97.1	0	161.53
97.2	0	161.47
97.3	0	161.41
97.4	0	161.35
97.5	0	161.28
97.6	0	161.2
97.7	0	161.13
97.8	0	161.08
97.9	0	161.01
98	0	160.93
98.1	0	160.85
98.2	0	160.78
98.3	0	160.7
98.4	0	160.63
98.5	0	160.55
98.6	0	160.49
98.7	0	160.41
98.8	0	160.34
98.9	0	160.27
99	0	160.19
99.1	0	160.11
99.2	0	160.02
99.3	0	159.94
99.4	0	159.87
99.5	0	159.81
99.6	0	159.75
99.7	0	159.7
99.8	0	159.63
99.9	0	159.57
100	0	159.5
100.1	0	159.47
100.2	0	159.4
100.3	0	159.32
100.4	0	159.24
100.5	0	159.18
100.6	0	159.12
100.7	0	159.07
100.8	0	159.01
100.9	0	158.95
101	0	158.88
101.1	0	158.82
101.2	0	158.76
101.3	0	158.71
101.4	0	158.66
101.5	0	158.6
101.6	0	158.56
101.7	0	158.5
101.8	0	158.44
101.9	0	158.38
102	0	158.32
102.1	0	158.27
102.2	0	158.24
102.3	0	158.17
102.4	0	158.13
102.5	0	158.07
102.6	0	158.01
102.7	0	157.96
102.8	0	157.91
102.9	0	157.88
103	0	157.83
103.1	0	157.79
103.2	0	157.76
103.3	0	157.72
103.4	0	157.68
103.5	0	157.64
103.6	0	157.59
103.7	0	157.56
103.8	0	157.52
103.9	0	157.47
104	0	157.44
104.1	0	157.4
104.2	0	157.36
104.3	0	157.32
104.4	0	157.26
104.5	0	157.21
104.6	0	157.14
104.7	0	157.07
104.8	0	157.04
104.9	0	156.99
105	0	156.95
105.1	0	156.9
105.2	0	156.86
105.3	0	156.81
105.4	0	156.78
105.5	0	156.74
105.6	0	156.73
105.7	0	156.7
105.8	0	156.68
105.9	0	156.65
106	0	156.62
106.1	0	156.6
106.2	0	156.61
106.3	0	156.61
106.4	0	156.61
106.5	0	156.58
106.6	0	156.58
106.7	0	156.59
106.8	0	156.63
106.9	0	156.64
107	0	156.67
107.1	0	156.7
107.2	0	156.72
107.3	0	156.74
107.4	0	156.77
107.5	0	156.78
107.6	0	156.82
107.7	0	156.84
107.8	0	156.85
107.9	0	156.86
108	0	156.88
108.1	0	156.92
108.2	0	156.95
108.3	0	156.98
108.4	0	157.03
108.5	0	157.05
108.6	0	157.08
108.7	0	157.11
108.8	0	157.14
108.9	0	157.18
109	0	157.21
109.1	0	157.26
109.2	0	157.31
109.3	0	157.37
109.4	0	157.39
109.5	0	157.42
109.6	0	157.43
109.7	0	157.44
109.8	0	157.47
109.9	0	157.5
110	0	157.54
110.1	0	157.56
110.2	0	157.59
110.3	0	157.64
110.4	0	157.66
110.5	0	157.68
110.6	0	157.71
110.7	0	157.74
110.8	0	157.75
110.9	0	157.75
111	0	157.79
111.1	0	157.83
111.2	0	157.84
111.3	0	157.88
111.4	0	157.9
111.5	0	157.94
111.6	0	157.95
111.7	0	157.97
111.8	0	158.01
111.9	0	158.04
112	0	158.05
112.1	0	158.07
112.2	0	158.07
112.3	0	158.11
112.4	0	158.12
112.5	0	158.14
112.6	0	158.17
112.7	0	158.21
112.8	0	158.22
112.9	0	158.23
113	0	158.26
113.1	0	158.27
113.2	0	158.28
113.3	0	158.3
113.4	0	158.32
113.5	0	158.34
113.6	0	158.35
113.7	0	158.37
113.8	0	158.38
113.9	0	158.41
114	0	158.44
114.1	0	158.46
114.2	0	158.47
114.3	0	158.5
114.4	0	158.54
114.5	0	158.57
114.6	0	158.62
114.7	0	158.66
114.8	0	158.67
114.9	0	158.71
115	0	158.74
115.1	0	158.77
115.2	0	158.8
115.3	0	158.84
115.4	0	158.86
115.5	0	158.88
115.6	0	158.91
115.7	0	158.94
115.8	0	158.96
115.9	0	158.99
116	0	159.03
116.1	0	159.06
116.2	0	159.08
116.3	0	159.13
116.4	0	159.16
116.5	0	159.2
116.6	0	159.23
116.7	0	159.25
116.8	0	159.26
116.9	0	159.3
117	0	159.31
117.1	0	159.32
117.2	0	159.33
117.3	0	159.34
117.4	0	159.34
117.5	0	159.36
117.6	0	159.37
117.7	0	159.38
117.8	0	159.4
117.9	0	159.42
118	0	159.42
118.1	0	159.43
118.2	0	159.45
118.3	0	159.46
118.4	0	159.46
118.5	0	159.49
118.6	0	159.5
118.7	0	159.52
118.8	0	159.52
118.9	0	159.51
119	0	159.51
119.1	0	159.49
119.2	0	159.5
119.3	0	159.49
119.4	0	159.5
119.5	0	159.48
119.6	0	159.49
119.7	0	159.51
119.8	0	159.51
119.9	0	159.51
120	0	159.51
120.1	0	159.51
120.2	0	159.51
120.3	0	159.5
120.4	0	159.51
120.5	0	159.51
120.6	0	159.52
120.7	0	159.55
120.8	0	159.57
120.9	0	159.6
121	0	159.6
121.1	0	159.61
121.2	0	159.62
121.3	0	159.63
121.4	0	159.64
121.5	0	159.64
121.6	0	159.66
121.7	0	159.68
121.8	0	159.69
121.9	0	159.69
122	0	159.71
122.1	0	159.74
122.2	0	159.75
122.3	0	159.75
122.4	0	159.77
122.5	0	159.79
122.6	0	159.8
122.7	0	159.81
122.8	0	159.83
122.9	0	159.84
123	0	159.84
123.1	0	159.85
123.2	0	159.86
123.3	0	159.88
123.4	0	159.9
123.5	0	159.93
123.6	0	159.93
123.7	0	159.93
123.8	0	159.94
123.9	0	159.95
124	0	159.96
124.1	0	159.96
124.2	0	159.99
124.3	0	159.98
124.4	0	159.99
124.5	0	159.97
124.6	0	159.97
124.7	0	159.97
124.8	0	159.98
124.9	0	159.99
125	0	160
125.1	0	160
125.2	0	160.01
125.3	0	160.01
125.4	0	160.02
125.5	0	160.03
125.6	0	160.03
125.7	0	160.04
125.8	0	160.03
125.9	0	160.04
126	0	160.04
126.1	0	160.05
126.2	0	160.07
126.3	0	160.06
126.4	0	160.07
126.5	0	160.07
126.6	0	160.07
126.7	0	160.09
126.8	0	160.09
126.9	0	160.09
127	0	160.08
127.1	0	160.09
127.2	0	160.09
127.3	0	160.1
127.4	0	160.11
127.5	0	160.12
127.6	0	160.14
127.7	0	160.15
127.8	0	160.15
127.9	0	160.16
128	0	160.18
128.1	0	160.18
128.2	0	160.18
128.3	0	160.2
128.4	0	160.22
128.5	0	160.22
128.6	0	160.22
128.7	0	160.25
128.8	0	160.26
128.9	0	160.29
129	0	160.31
129.1	0	160.34
129.2	0	160.34
129.3	0	160.36
129.4	0	160.38
129.5	0	160.41
129.6	0	160.43
129.7	0	160.44
129.8	0	160.46
129.9	0	160.48
130	0	160.48
130.1	0	160.49
130.2	0	160.5
130.3	0	160.51
130.4	0	160.54
130.5	0	160.56
130.6	0	160.56
130.7	0	160.55
130.8	0	160.55
130.9	0	160.55
131	0	160.58
131.1	0	160.6
131.2	0	160.62
131.3	0	160.61
131.4	0	160.6
131.5	0	160.62
131.6	0	160.63
131.7	0	160.64
131.8	0	160.65
131.9	0	160.67
132	0	160.68
132.1	0	160.67
132.2	0	160.68
132.3	0	160.69
132.4	0	160.68
132.5	0	160.68
132.6	0	160.69
132.7	0	160.68
132.8	0	160.68
132.9	0	160.68
133	0	160.68
133.1	0	160.7
133.2	0	160.7
133.3	0	160.68
133.4	0	160.67
133.5	0	160.65
133.6	0	160.67
133.7	0	160.68
133.8	0	160.71
133.9	0	160.72
134	0	160.72
134.1	0	160.73
134.2	0	160.72
134.3	0	160.73
134.4	0	160.73
134.5	0	160.74
134.6	0	160.77
134.7	0	160.77
134.8	0	160.77
134.9	0	160.76
135	0	160.75
135.1	0	160.75
135.2	0	160.75
135.3	0	160.75
135.4	0	160.76
135.5	0	160.77
135.6	0	160.76
135.7	0	160.76
135.8	0	160.78
135.9	0	160.78
136	0	160.78
136.1	0	160.77
136.2	0	160.76
136.3	0	160.74
136.4	0	160.73
136.5	0	160.73
136.6	0	160.71
136.7	0	160.71
136.8	0	160.71
136.9	0	160.72
137	0	160.71
137.1	0	160.7
137.2	0	160.7
137.3	0	160.7
137.4	0	160.7
137.5	0	160.69
137.6	0	160.68
137.7	0	160.68
137.8	0	160.68
137.9	0	160.69
138	0	160.68
138.1	0	160.69
138.2	0	160.68
138.3	0	160.66
138.4	0	160.63
138.5	0	160.63
138.6	0	160.64
138.7	0	160.64
138.8	0	160.64
138.9	0	160.63
139	0	160.61
139.1	0	160.61
139.2	0	160.6
139.3	0	160.58
139.4	0	160.58
139.5	0	160.57
139.6	0	160.57
139.7	0	160.55
139.8	0	160.54
139.9	0	160.51
140	0	160.51
140.1	0	160.51
140.2	0	160.52
140.3	0	160.5
140.4	0	160.48
140.5	0	160.45
140.6	0	160.44
140.7	0	160.42
140.8	0	160.4
140.9	0	160.39
141	0	160.37
141.1	0	160.35
141.2	0	160.32
141.3	0	160.34
141.4	0	160.34
141.5	0	160.32
141.6	0	160.31
141.7	0	160.3
141.8	0	160.26
141.9	0	160.23
142	0	160.22
142.1	0	160.23
142.2	0	160.22
142.3	0	160.21
142.4	0	160.22
142.5	0	160.21
142.6	0	160.2
142.7	0	160.2
142.8	0	160.2
142.9	0	160.19
143	0	160.18
143.1	0	160.18
143.2	0	160.17
143.3	0	160.17
143.4	0	160.17
143.5	0	160.16
143.6	0	160.15
143.7	0	160.13
143.8	0	160.1
143.9	0	160.08
144	0	160.05
144.1	0	160.04
144.2	0	160.04
144.3	0	160.03
144.4	0	160.01
144.5	0	159.99
144.6	0	159.96
144.7	0	159.96
144.8	0	159.94
144.9	0	159.92
145	0	159.91
145.1	0	159.89
145.2	0	159.88
145.3	0	159.86
145.4	0	159.84
145.5	0	159.82
145.6	0	159.8
145.7	0	159.77
145.8	0	159.75
145.9	0	159.74
146	0	159.74
146.1	0	159.72
146.2	0	159.71
146.3	0	159.7
146.4	0	159.68
146.5	0	159.66
146.6	0	159.65
146.7	0	159.61
146.8	0	159.59
146.9	0	159.57
147	0	159.56
147.1	0	159.54
147.2	0	159.51
147.3	0	159.5
147.4	0	159.48
147.5	0	159.45
147.6	0	159.41
147.7	0	159.38
147.8	0	159.34
147.9	0	159.3
148	0	159.29
148.1	0	159.25
148.2	0	159.22
148.3	0	159.19
148.4	0	159.16
148.5	0	159.12
148.6	0	159.07
148.7	0	159.04
148.8	0	159.01
148.9	0	158.99
149	0	158.98
149.1	0	158.95
149.2	0	158.92
149.3	0	158.89
149.4	0	158.86
149.5	0	158.82
149.6	0	158.78
149.7	0	158.76
149.8	0	158.72
149.9	0	158.69
150	0	158.65
150.1	0	158.62
150.2	0	158.57
150.3	0	158.54
150.4	0	158.51
150.5	0	158.49
150.6	0	158.45
150.7	0	158.43
150.8	0	158.39
150.9	0	158.35
151	0	158.32
151.1	0	158.27
151.2	0	158.24
151.3	0	158.18
151.4	0	158.15
151.5	0	158.1
151.6	0	158.06
151.7	0	158.01
151.8	0	157.98
151.9	0	157.95
152	0	157.9
152.1	0	157.84
152.2	0	157.8
152.3	0	157.75
152.4	0	157.71
152.5	0	157.67
152.6	0	157.63
152.7	0	157.6
152.8	0	157.56
152.9	0	157.53
153	0	157.51
153.1	0	157.48
153.2	0	157.44
153.3	0	157.41
153.4	0	157.39
153.5	0	157.38
153.6	0	157.38
153.7	0	157.39
153.8	0	157.41
153.9	0	157.42
154	0	157.45
154.1	0	157.46
154.2	0	157.48
154.3	0	157.49
154.4	0	157.53
154.5	0	157.56
154.6	0	157.58
154.7	0	157.58
154.8	0	157.6
154.9	0	157.66
155	0	157.7
155.1	0	157.75
155.2	0	157.77
155.3	0	157.8
155.4	0	157.83
155.5	0	157.86
155.6	0	157.91
155.7	0	157.96
155.8	0	158
155.9	0	158.02
156	0	158.03
156.1	0	158.05
156.2	0	158.09
156.3	0	158.11
156.4	0	158.16
156.5	0	158.21
156.6	0	158.25
156.7	0	158.31
156.8	0	158.34
156.9	0	158.37
157	0	158.4
157.1	0	158.46
157.2	0	158.51
157.3	0	158.55
157.4	0	158.6
157.5	0	158.65
157.6	0	158.71
157.7	0	158.77
157.8	0	158.83
157.9	0	158.9
158	0	158.95
158.1	0	159.01
158.2	0	159.07
158.3	0	159.14
158.4	0	159.2
158.5	0	159.26
158.6	0	159.35
158.7	0	159.4
158.8	0	159.47
158.9	0	159.51
159	0	159.54
159.1	0	159.6
159.2	0	159.67
159.3	0	159.73
159.4	0	159.78
159.5	0	159.83
159.6	0	159.89
159.7	0	159.94
159.8	0	160.01
159.9	0	160.08
160	0	160.15
160.1	0	160.21
160.2	0	160.26
160.3	0	160.33
160.4	0	160.39
160.5	0	160.44
160.6	0	160.5
160.7	0	160.57
160.8	0	160.65
160.9	0	160.72
161	0	160.79
161.1	0	160.86
161.2	0	160.92
161.3	0	160.99
161.4	0	161.04
161.5	0	161.13
161.6	0	161.19
161.7	0	161.29
161.8	0	161.37
161.9	0	161.43
162	0	161.49
162.1	0	161.56
162.2	0	161.63
162.3	0	161.7
162.4	0	161.76
162.5	0	161.82
162.6	0	161.88
162.7	0	161.94
162.8	0	162
162.9	0	162.07
163	0	162.11
163.1	0	162.17
163.2	0	162.24
163.3	0	162.29
163.4	0	162.34
163.5	0	162.38
163.6	0	162.41
163.7	0	162.45
163.8	0	162.47
163.9	0	162.49
164	0	162.51
164.1	0	162.53
164.2	0	162.54
164.3	0	162.56
164.4	0	162.56
164.5	0	162.57
164.6	0	162.59
164.7	0	162.61
164.8	0	162.63
164.9	0	162.62
165	0	162.62
165.1	0	162.62
165.2	0	162.62
165.3	0	162.63
165.4	0	162.64
165.5	0	162.65
165.6	0	162.64
165.7	0	162.63
165.8	0	162.64
165.9	0	162.65
166	0	162.68
166.1	0	162.69
166.2	0	162.68
166.3	0	162.68
166.4	0	162.68
166.5	0	162.68
166.6	0	162.69
166.7	0	162.7
166.8	0	162.71
166.9	0	162.72
167	0	162.73
167.1	0	162.71
167.2	0	162.73
167.3	0	162.73
167.4	0	162.73
167.5	0	162.72
167.6	0	162.73
167.7	0	162.73
167.8	0	162.74
167.9	0	162.74
168	0	162.74
168.1	0	162.74
168.2	0	162.74
168.3	0	162.73
168.4	0	162.73
168.5	0	162.73
168.6	0	162.72
168.7	0	162.72
168.8	0	162.73
168.9	0	162.74
169	0	162.75
169.1	0	162.75
169.2	0	162.76
169.3	0	162.78
169.4	0	162.81
169.5	0	162.82
169.6	0	162.84
169.7	0	162.86
169.8	0	162.88
169.9	0	162.9
170	0	162.92
170.1	0	162.95
170.2	0	162.98
170.3	0	163
170.4	0	163.02
170.5	0	163.05
170.6	0	163.06
170.7	0	163.1
170.8	0	163.13
170.9	0	163.16
171	0	163.18
171.1	0	163.23
171.2	0	163.27
171.3	0	163.3
171.4	0	163.33
171.5	0	163.35
171.6	0	163.4
171.7	0	163.43
171.8	0	163.46
171.9	0	163.49
172	0	163.53
172.1	0	163.57
172.2	0	163.61
172.3	0	163.63
172.4	0	163.66
172.5	0	163.69
172.6	0	163.71
172.7	0	163.74
172.8	0	163.76
172.9	0	163.79
173	0	163.82
173.1	0	163.83
173.2	0	163.84
173.3	0	163.87
173.4	0	163.89
173.5	0	163.91
173.6	0	163.93
173.7	0	163.94
173.8	0	163.95
173.9	0	163.96
174	0	163.98
174.1	0	164
174.2	0	164.02
174.3	0	164.05
174.4	0	164.07
174.5	0	164.07
174.6	0	164.09
174.7	0	164.13
174.8	0	164.15
174.9	0	164.18
175	0	164.22
175.1	0	164.22
175.2	0	164.23
175.3	0	164.24
175.4	0	164.27
175.5	0	164.29
175.6	0	164.32
175.7	0	164.34
175.8	0	164.36
175.9	0	164.37
176	0	164.38
176.1	0	164.42
176.2	0	164.45
176.3	0	164.49
176.4	0	164.52
176.5	0	164.54
176.6	0	164.55
176.7	0	164.58
176.8	0	164.62
176.9	0	164.65
177	0	164.67
177.1	0	164.72
177.2	0	164.74
177.3	0	164.76
177.4	0	164.78
177.5	0	164.82
177.6	0	164.85
177.7	0	164.88
177.8	0	164.91
177.9	0	164.93
178	0	164.95
178.1	0	164.98
178.2	0	165.01
178.3	0	165.04
178.4	0	165.07
178.5	0	165.1
178.6	0	165.12
178.7	0	165.14
178.8	0	165.16
178.9	0	165.18
179	0	165.21
179.1	0	165.25
179.2	0	165.27
179.3	0	165.29
179.4	0	165.3
179.5	0	165.32
179.6	0	165.34
179.7	0	165.37
179.8	0	165.4
179.9	0	165.42
180	0	165.44
180.1	0	165.44
180.2	0	165.46
180.3	0	165.48
180.4	0	165.52
180.5	0	165.53
180.6	0	165.55
180.7	0	165.56
180.8	0	165.56
180.9	0	165.58
181	0	165.58
181.1	0	165.59
181.2	0	165.6
181.3	0	165.61
181.4	0	165.63
181.5	0	165.64
181.6	0	165.65
181.7	0	165.65
181.8	0	165.67
181.9	0	165.69
182	0	165.7
182.1	0	165.7
182.2	0	165.7
182.3	0	165.71
182.4	0	165.72
182.5	0	165.75
182.6	0	165.77
182.7	0	165.76
182.8	0	165.78
182.9	0	165.8
183	0	165.81
183.1	0	165.83
183.2	0	165.85
183.3	0	165.86
183.4	0	165.89
183.5	0	165.91
183.6	0	165.93
183.7	0	165.94
183.8	0	165.96
183.9	0	166
184	0	166.02
184.1	0	166.03
184.2	0	166.05
184.3	0	166.05
184.4	0	166.08
184.5	0	166.09
184.6	0	166.11
184.7	0	166.13
184.8	0	166.15
184.9	0	166.16
185	0	166.17
185.1	0	166.2
185.2	0	166.24
185.3	0	166.28
185.4	0	166.3
185.5	0	166.32
185.6	0	166.34
185.7	0	166.36
185.8	0	166.37
185.9	0	166.39
186	0	166.42
186.1	0	166.43
186.2	0	166.47
186.3	0	166.49
186.4	0	166.5
186.5	0	166.5
186.6	0	166.52
186.7	0	166.54
186.8	0	166.55
186.9	0	166.57
187	0	166.58
187.1	0	166.59
187.2	0	166.59
187.3	0	166.61
187.4	0	166.65
187.5	0	166.65
187.6	0	166.67
187.7	0	166.65
187.8	0	166.67
187.9	0	166.67
188	0	166.68
188.1	0	166.69
188.2	0	166.7
188.3	0	166.71
188.4	0	166.72
188.5	0	166.73
188.6	0	166.72
188.7	0	166.73
188.8	0	166.74
188.9	0	166.76
189	0	166.77
189.1	0	166.75
189.2	0	166.74
189.3	0	166.74
189.4	0	166.75
189.5	0	166.76
189.6	0	166.75
189.7	0	166.75
189.8	0	166.73
189.9	0	166.72
190	0	166.72
190.1	0	166.73
190.2	0	166.74
190.3	0	166.73
190.4	0	166.72
190.5	0	166.73
190.6	0	166.73
190.7	0	166.72
190.8	0	166.72
190.9	0	166.71
191	0	166.71
191.1	0	166.72
191.2	0	166.7
191.3	0	166.71
191.4	0	166.7
191.5	0	166.69
191.6	0	166.67
191.7	0	166.67
191.8	0	166.65
191.9	0	166.63
192	0	166.64
192.1	0	166.65
192.2	0	166.66
192.3	0	166.66
192.4	0	166.65
192.5	0	166.63
192.6	0	166.62
192.7	0	166.62
192.8	0	166.6
192.9	0	166.59
193	0	166.57
193.1	0	166.55
193.2	0	166.52
193.3	0	166.49
193.4	0	166.48
193.5	0	166.45
193.6	0	166.42
193.7	0	166.41
193.8	0	166.38
193.9	0	166.35
194	0	166.34
194.1	0	166.33
194.2	0	166.32
194.3	0	166.31
194.4	0	166.29
194.5	0	166.29
194.6	0	166.28
194.7	0	166.25
194.8	0	166.23
194.9	0	166.22
195	0	166.22
195.1	0	166.2
195.2	0	166.19
195.3	0	166.17
195.4	0	166.13
195.5	0	166.12
195.6	0	166.1
195.7	0	166.08
195.8	0	166.07
195.9	0	166.04
196	0	166
196.1	0	165.97
196.2	0	165.93
196.3	0	165.9
196.4	0	165.88
196.5	0	165.86
196.6	0	165.82
196.7	0	165.79
196.8	0	165.74
196.9	0	165.7
197	0	165.65
197.1	0	165.61
197.2	0	165.57
197.3	0	165.53
197.4	0	165.47
197.5	0	165.43
197.6	0	165.38
197.7	0	165.34
197.8	0	165.3
197.9	0	165.27
198	0	165.23
198.1	0	165.18
198.2	0	165.13
198.3	0	165.1
198.4	0	165.06
198.5	0	165.02
198.6	0	165.01
198.7	0	164.96
198.8	0	164.92
198.9	0	164.85
199	0	164.8
199.1	0	164.78
199.2	0	164.75
199.3	0	164.72
199.4	0	164.68
199.5	0	164.64
199.6	0	164.6
199.7	0	164.57
199.8	0	164.53
[truncated: 48,091 more rows]

## Sheet: Fig. 3b
Ambient temperature (°C)	Voltage test 1 (mV)	Voltage test 2 (mV)	Voltage test 3 (mV)	Mean voltage (mV)	Standard Deviation	Current test 1 (nA)	Current test 2 (nA)	Current test 3 (nA)	Mean current (nA)	Standard Deviation
10	144	145	140	143	2.64575	146	158	135	146.333	11.5036
20	164	139	155	152.667	12.6623	180	154	208	180.667	27.0062
30	141	155	150	148.667	7.0946	209	178	223	203.333	23.029
40	152	135	140	142.333	8.73689	357	287	337	327	36.0555
50	150	148	147	148.3	2.12132	376	440	416	410.667	32.3316

## Sheet: Fig. 3c
Time (min)	Voltage (mV)	Temperature (°C)
0	152.052	15
0.16667	151.085	15
0.33333	150.763	15
0.5	151.73	15
0.66667	151.408	15
0.83333	152.052	15
1	150.763	15
1.16667	149.796	15
1.33333	150.763	15
1.5	152.052	15
1.66667	152.052	15
1.83333	151.408	14.9
2	150.441	14.9
2.16667	151.73	14.9
2.33333	151.085	14.9
2.5	152.375	14.9
2.66667	151.73	14.9
2.83333	152.375	14.9
3	152.052	14.9
3.16667	152.052	14.9
3.33333	150.763	14.9
3.5	152.375	14.9
3.66667	153.342	14.9
3.83333	151.408	14.9
4	152.697	14.9
4.16667	150.441	14.9
4.33333	149.796	14.9
4.5	150.441	14.9
4.66667	150.763	14.9
4.83333	151.085	14.9
5	151.085	14.9
5.16667	151.085	14.9
5.33333	152.697	14.9
5.5	152.375	14.9
5.66667	151.085	14.9
5.83333	153.019	14.9
6	152.375	14.9
6.16667	151.085	14.9
6.33333	152.375	14.9
6.5	152.052	14.9
6.66667	151.085	14.9
6.83333	152.375	14.9
7	151.73	14.9
7.16667	153.664	14.9
7.33333	151.085	14.9
7.5	151.408	14.9
7.66667	152.052	14.9
7.83333	152.375	14.8
8	152.052	14.8
8.16667	151.085	14.8
8.33333	150.763	14.8
8.5	149.796	14.8
8.66667	152.052	14.8
8.83333	152.375	14.8
9	151.085	14.8
9.16667	150.441	14.8
9.33333	151.408	14.8
9.5	150.441	14.8
9.66667	152.052	14.8
9.83333	152.697	14.8
10	150.118	14.8
10.1667	151.408	14.8
10.3333	152.052	14.8
10.5	151.085	14.8
10.6667	151.73	14.8
10.8333	151.085	14.8
11	151.73	14.8
11.1667	152.375	14.8
11.3333	151.408	14.8
11.5	150.441	14.8
11.6667	152.375	14.8
11.8333	152.052	14.8
12	152.697	14.8
12.1667	153.342	14.7
12.3333	150.441	14.7
12.5	150.763	14.7
12.6667	151.408	14.7
12.8333	151.73	14.7
13	151.73	14.7
13.1667	151.408	14.7
13.3333	152.697	14.7
13.5	151.408	14.7
13.6667	150.763	14.7
13.8333	152.052	14.7
14	151.408	14.7
14.1667	149.796	14.7
14.3333	152.052	14.7
14.5	150.118	14.7
14.6667	150.441	14.7
14.8333	150.118	14.7
15	150.118	14.7
15.1667	149.474	14.7
15.3333	151.085	14.7
15.5	152.052	14.7
15.6667	152.375	14.7
15.8333	152.375	14.7
16	153.019	14.7
16.1667	151.408	14.7
16.3333	152.375	14.7
16.5	152.375	14.7
16.6667	151.73	14.7
16.8333	153.342	14.7
17	151.73	14.7
17.1667	149.796	14.7
17.3333	152.052	14.7
17.5	153.019	14.7
17.6667	152.375	14.7
17.8333	151.085	14.7
18	149.796	14.7
18.1667	152.697	14.7
18.3333	151.085	14.6
18.5	150.118	14.6
18.6667	152.375	14.6
18.8333	152.697	14.6
19	152.052	14.6
19.1667	152.052	14.6
19.3333	152.697	14.6
19.5	152.052	14.6
19.6667	150.118	14.6
19.8333	152.375	14.6
20	152.697	14.6
20.1667	150.441	14.6
20.3333	149.151	14.6
20.5	150.118	14.6
20.6667	151.408	14.6
20.8333	152.697	14.6
21	150.763	14.6
21.1667	149.796	14.6
21.3333	150.118	14.6
21.5	152.052	14.6
21.6667	151.085	14.6
21.8333	151.408	14.5
22	150.441	14.5
22.1667	150.441	14.5
22.3333	151.085	14.5
22.5	153.342	14.5
22.6667	151.73	14.5
22.8333	150.763	14.5
23	152.052	14.5
23.1667	151.73	14.5
23.3333	149.474	14.5
23.5	151.73	14.5
23.6667	150.763	14.5
23.8333	153.664	14.5
24	149.474	14.5
24.1667	152.375	14.5
24.3333	151.73	14.5
24.5	152.052	14.5
24.6667	153.342	14.5
24.8333	151.73	14.5
25	150.118	14.5
25.1667	149.796	14.5
25.3333	153.987	14.5
25.5	153.664	14.5
25.6667	152.052	14.5
25.8333	151.73	14.5
26	148.829	14.5
26.1667	151.73	14.4
26.3333	152.052	14.4
26.5	149.474	14.4
26.6667	151.408	14.4
26.8333	153.019	14.4
27	152.375	14.4
27.1667	152.375	14.4
27.3333	151.085	14.4
27.5	150.763	14.4
27.6667	151.085	14.4
27.8333	150.763	14.4
28	150.441	14.4
28.1667	151.73	14.4
28.3333	150.118	14.4
28.5	151.73	14.4
28.6667	150.763	14.4
28.8333	148.184	14.4
29	151.085	14.4
29.1667	152.052	14.4
29.3333	150.118	14.4
29.5	149.151	14.4
29.6667	150.118	14.4
29.8333	152.052	14.4
30	150.441	14.3
30.1667	151.085	14.3
30.3333	152.052	14.3
30.5	153.664	14.3
30.6667	149.796	14.3
30.8333	152.375	14.3
31	152.375	14.3
31.1667	150.763	14.3
31.3333	151.085	14.3
31.5	150.763	14.3
31.6667	150.763	14.3
31.8333	149.474	14.3
32	151.73	14.3
32.1667	151.085	14.3
32.3333	152.052	14.3
32.5	151.73	14.3
32.6667	152.375	14.3
32.8333	151.408	14.4
33	151.408	14.4
33.1667	149.474	14.4
33.3333	151.085	14.5
33.5	149.796	14.5
33.6667	150.118	14.6
33.8333	151.408	14.7
34	152.375	14.7
34.1667	149.796	14.9
34.3333	152.697	15
34.5	152.052	15.2
34.6667	152.052	15.3
34.8333	150.118	15.4
35	150.763	15.6
35.1667	152.052	15.8
35.3333	151.408	16
35.5	150.763	16.2
35.6667	150.763	16.5
35.8333	150.763	16.7
36	150.441	16.9
36.1667	150.763	17.2
36.3333	150.763	17.5
36.5	151.73	17.8
36.6667	151.408	18
36.8333	152.375	18.4
37	151.408	18.6
37.1667	151.408	19
37.3333	151.085	19.3
37.5	152.375	19.7
37.6667	151.73	20
37.8333	151.085	20.4
38	151.408	20.8
38.1667	151.73	21.2
38.3333	153.664	21.5
38.5	152.375	22
38.6667	151.085	22.4
38.8333	153.987	22.8
39	149.474	23.2
39.1667	152.052	23.5
39.3333	151.73	24
39.5	153.019	24.3
39.6667	152.375	24.7
39.8333	151.408	25.1
40	152.697	25.5
40.1667	151.73	25.9
40.3333	151.73	26.2
40.5	152.375	26.6
40.6667	152.052	27
40.8333	153.019	27.3
41	153.342	27.7
41.1667	151.73	28
41.3333	153.019	28.4
41.5	153.019	28.7
41.6667	152.697	29
41.8333	153.019	29.3
42	152.697	29.6
42.1667	153.019	29.9
42.3333	153.019	30.2
42.5	153.342	30.5
42.6667	154.309	30.8
42.8333	154.631	31.1
43	153.987	31.4
43.1667	153.019	31.7
43.3333	153.987	31.9
43.5	153.342	32.1
43.6667	153.987	32.4
43.8333	154.954	32.7
44	154.309	32.9
44.1667	154.631	33.1
44.3333	154.309	33.4
44.5	155.276	33.6
44.6667	155.276	33.9
44.8333	154.631	34.1
45	153.987	34.3
45.1667	153.019	34.6
45.3333	154.309	34.8
45.5	154.954	35
45.6667	155.276	35.2
45.8333	154.954	35.5
46	155.276	35.7
46.1667	154.954	35.9
46.3333	155.599	36.1
46.5	155.921	36.3
46.6667	155.599	36.5
46.8333	154.954	36.7
47	155.599	36.9
47.1667	155.921	37.2
47.3333	155.921	37.4
47.5	156.888	37.6
47.6667	154.954	37.8
47.8333	155.599	38
48	156.243	38.2
48.1667	156.888	38.3
48.3333	155.599	38.5
48.5	156.888	38.7
48.6667	155.599	38.9
48.8333	155.921	39.1
49	157.21	39.2
49.1667	156.888	39.4
49.3333	157.21	39.5
49.5	158.5	39.7
49.6667	156.888	39.8
49.8333	157.855	40
50	157.855	40.1
50.1667	156.888	40.2
50.3333	158.822	40.3
50.5	157.855	40.5
50.6667	158.5	40.6
50.8333	158.5	40.7
51	158.822	40.8
51.1667	157.21	40.9
51.3333	158.178	41
51.5	158.822	41.1
51.6667	159.467	41.2
51.8333	159.145	41.3
52	159.789	41.4
52.1667	159.789	41.5
52.3333	159.467	41.6
52.5	161.079	41.6
52.6667	159.789	41.7
52.8333	158.178	41.9
53	161.724	42
53.1667	159.467	42.1
53.3333	160.434	42.1
53.5	158.5	42.2
53.6667	160.434	42.3
53.8333	160.112	42.4
54	160.112	42.5
54.1667	162.046	42.5
54.3333	160.756	42.6
54.5	162.691	42.6
54.6667	161.401	42.7
54.8333	160.756	42.9
55	161.724	42.9
55.1667	160.756	43
55.3333	161.401	43
55.5	160.434	43.1
55.6667	162.368	43.2
55.8333	162.691	43.2
56	162.046	43.3
56.1667	162.368	43.4
56.3333	162.691	43.4
56.5	163.013	43.5
56.6667	163.658	43.5
56.8333	163.98	43.6
57	164.303	43.6
57.1667	163.013	43.8
57.3333	162.691	43.8
57.5	161.724	43.9
57.6667	165.27	43.9
57.8333	163.98	44
58	163.658	44
58.1667	163.658	44.1
58.3333	163.98	44.2
58.5	163.658	44.2
58.6667	163.013	44.3
58.8333	164.625	44.3
59	163.013	44.4
59.1667	162.691	44.4
59.3333	164.303	44.5
59.5	163.335	44.6
59.6667	163.658	44.6
59.8333	163.98	44.7
60	163.98	44.7
60.1667	164.303	44.8
60.3333	162.691	44.8
60.5	164.303	44.8
60.6667	163.658	44.9
60.8333	163.658	44.9
61	163.98	45
61.1667	164.625	45
61.3333	163.98	45
61.5	162.691	45.1
61.6667	163.335	45.1
61.8333	164.303	45.2
62	163.98	45.3
62.1667	164.303	45.3
62.3333	164.303	45.3
62.5	165.27	45.4
62.6667	163.98	45.4
62.8333	163.335	45.4
63	163.98	45.5
63.1667	163.658	45.5
63.3333	163.013	45.6
63.5	163.98	45.6
63.6667	164.947	45.7
63.8333	163.98	45.7
64	164.303	45.8
64.1667	164.303	45.8
64.3333	164.625	45.9
64.5	163.658	46
64.6667	165.27	46
64.8333	164.625	46.1
65	165.592	46.1
65.1667	163.98	46.2
65.3333	162.368	46.2
65.5	164.303	46.3
65.6667	163.658	46.3
65.8333	164.303	46.4
66	164.947	46.4
66.1667	165.914	46.6
66.3333	163.98	46.6
66.5	163.98	46.7
66.6667	164.303	46.7
66.8333	164.947	46.8
67	164.625	46.8
67.1667	166.559	46.9
67.3333	163.98	46.9
67.5	164.947	47
67.6667	165.592	47
67.8333	164.947	47.1
68	164.947	47.2
68.1667	164.947	47.2
68.3333	165.914	47.3
68.5	163.658	47.3
68.6667	164.947	47.3
68.8333	163.013	47.4
69	163.658	47.4
69.1667	164.947	47.5
69.3333	164.625	47.5
69.5	164.303	47.7
69.6667	166.559	47.7
69.8333	163.335	47.7
70	165.27	47.8
70.1667	163.98	47.8
70.3333	163.658	47.8
70.5	164.303	47.8
70.6667	163.335	47.9
70.8333	162.691	47.9
71	165.914	47.9
71.1667	163.335	47.9
71.3333	164.303	47.9
71.5	163.335	48
71.6667	164.303	48
71.8333	163.013	48
72	164.625	48
72.1667	162.691	48
72.3333	163.335	48
72.5	163.013	48
72.6667	161.724	48.1
72.8333	162.691	48.1
73	164.303	48.2
73.1667	162.691	48.2
73.3333	163.335	48.2
73.5	163.013	48.2
73.6667	161.724	48.2
73.8333	163.658	48.2
74	163.013	48.2
74.1667	161.079	48.2
74.3333	164.947	48.2
74.5	163.013	48.2
74.6667	162.046	48.3
74.8333	163.658	48.3
75	160.589	48.3
75.1667	159.957	48.3
75.3333	159.008	48.3
75.5	162.803	48.3
75.6667	159.324	48.3
75.8333	157.742	48.3
76	159.64	48.3
76.1667	160.905	48.4
76.3333	159.008	48.4
76.5	158.691	48.4
76.6667	159.957	48.4
76.8333	160.589	48.4
77	159.64	48.4
77.1667	159.64	48.4
77.3333	159.008	48.4
77.5	159.324	48.4
77.6667	160.589	48.4
77.8333	160.273	48.4
78	160.589	48.4
78.1667	159.957	48.4
78.3333	158.059	48.4
78.5	159.324	48.5
78.6667	159.957	48.5
78.8333	159.957	48.5
79	159.957	48.5
79.1667	160.273	48.5
79.3333	160.273	48.5
79.5	159.957	48.5
79.6667	160.589	48.5
79.8333	159.008	48.5
80	159.957	48.7
80.1667	159.48	48.7
80.3333	156.045	48.7
80.5	155.733	48.7
80.6667	155.733	48.7
80.8333	158.231	48.7
81	157.294	48.7
81.1667	157.607	48.8
81.3333	156.357	48.8
81.5	156.357	48.7
81.6667	157.919	48.7
81.8333	157.607	48.7
82	157.919	48.7
82.1667	155.733	48.7
82.3333	157.294	48.7
82.5	157.294	48.6
82.6667	154.796	48.6
82.8333	157.919	48.6
83	157.919	48.6
83.1667	156.67	48.6
83.3333	156.67	48.7
83.5	158.543	48.7
83.6667	155.733	48.7
83.8333	156.357	48.7
84	157.294	48.7
84.1667	156.982	48.7
84.3333	157.607	48.7
84.5	156.045	48.7
84.6667	156.357	48.7
84.8333	154.484	48.7
85	154.25	48.7
85.1667	153.637	48.7
85.3333	152.412	48.7
85.5	153.637	48.7
85.6667	153.331	48.6
85.8333	152.412	48.5
86	153.331	48.5
86.1667	153.637	48.5
86.3333	152.412	48.5
86.5	153.331	48.5
86.6667	152.719	48.6
86.8333	153.944	48.7
87	153.637	48.7
87.1667	151.187	48.7
87.3333	153.944	48.7
87.5	152.412	48.7
87.6667	152.719	48.7
87.8333	153.025	48.7
88	151.494	48.7
88.1667	153.637	48.7
88.3333	155.475	48.6
88.5	153.025	48.5
88.6667	151.494	48.5
88.8333	153.637	48.5
89	153.331	48.5
89.1667	151.8	48.5
89.3333	153.944	48.5
89.5	152.412	48.5
89.6667	151.8	48.5
89.8333	151.187	48.5
90	153.331	48.5
90.1667	154.956	48.5
90.3333	152.799	48.5
90.5	151.874	48.5
90.6667	152.49	48.5
90.8333	153.723	48.5
91	153.723	48.5
91.1667	153.415	48.5
91.3333	153.107	48.5
91.5	153.723	48.5
91.6667	155.265	48.4
91.8333	153.107	48.4
92	154.648	48.4
92.1667	152.49	48.5
92.3333	154.032	48.5
92.5	154.648	48.5
92.6667	154.032	48.5
92.8333	154.648	48.5
93	154.956	48.5
93.1667	153.107	48.5
93.3333	153.107	48.6
93.5	154.032	48.7
93.6667	154.032	48.7
93.8333	154.648	48.7
94	154.032	48.7
94.1667	153.415	48.7
94.3333	154.032	48.7
94.5	152.49	48.6
94.6667	153.415	48.5
94.8333	154.34	48.5
95	153.107	48.5
95.1667	153.723	48.5
95.3333	154.032	48.5
95.5	153.723	48.5
95.6667	154.34	48.5
95.8333	154.34	48.5
96	153.415	48.5
96.1667	154.34	48.5
96.3333	153.415	48.6
96.5	153.723	48.5
96.6667	153.415	48.5
96.8333	154.648	48.5
97	153.107	48.5
97.1667	153.107	48.5
97.3333	154.032	48.5
97.5	154.032	48.5
97.6667	154.032	48.5
97.8333	153.107	48.5
98	153.723	48.5
98.1667	154.648	48.5
98.3333	153.107	48.5
98.5	154.34	48.5
98.6667	153.415	48.5
98.8333	152.182	48.6
99	153.107	48.7
99.1667	155.573	48.7
99.3333	152.799	48.7
99.5	154.34	48.7
99.6667	153.415	48.7
99.8333	152.182	48.7
100	153.107	48.7
100.167	153.723	48.7
100.333	152.49	48.6
100.5	154.34	48.5
100.667	152.49	48.5
100.833	154.032	48.5
101	153.723	48.5
101.167	152.49	48.5
101.333	153.723	48.5
101.5	154.032	48.5
101.667	152.799	48.5
101.833	153.415	48.7
102	152.49	48.7
102.167	154.34	48.7
102.333	152.799	48.7
102.5	153.107	48.6
102.667	154.032	48.5
102.833	154.032	48.5
103	153.415	48.5
103.167	154.032	48.5
103.333	154.34	48.5
103.5	153.415	48.5
103.667	153.415	48.5
103.833	154.34	48.5
104	152.182	48.5
104.167	152.799	48.5
104.333	154.032	48.6
104.5	154.032	48.7
104.667	152.799	48.7
104.833	153.107	48.7
105	152.799	48.7
105.167	153.415	48.7
105.333	154.648	48.7
105.5	153.107	48.7
105.667	153.415	48.7
105.833	155.265	48.7
106	154.648	48.7
106.167	153.107	48.7
106.333	153.723	48.7
106.5	154.956	48.6
106.667	153.415	48.6
106.833	154.032	48.6
107	152.799	48.6
107.167	153.107	48.6
107.333	154.34	48.6
107.5	152.799	48.7
107.667	154.956	48.7
107.833	154.032	48.7
108	150.949	48.7
108.167	153.415	48.7
108.333	152.49	48.7
108.5	152.49	48.7
108.667	154.032	48.7
108.833	154.032	48.6
109	153.415	48.6
109.167	154.032	48.6
109.333	153.723	48.6
109.5	152.799	48.6
109.667	152.799	48.6
109.833	154.032	48.6
110	154.34	48.7
110.167	153.415	48.7
110.333	153.415	48.7
110.5	152.799	48.7
110.667	154.34	48.7
110.833	151.874	48.7
111	153.723	48.8
111.167	154.34	48.8
111.333	152.49	48.8
111.5	154.34	48.8
111.667	155.265	48.7
111.833	153.107	48.7
112	154.956	48.7
112.167	154.34	48.7
112.333	152.799	48.7
112.5	153.723	48.7
112.667	154.956	48.7
112.833	154.648	48.6
113	154.648	48.6
113.167	154.032	48.7
113.333	152.182	48.7
113.5	153.723	48.7
113.667	154.648	48.7
113.833	153.415	48.7
114	153.415	48.7
114.167	153.723	48.7
114.333	154.956	48.7
114.5	154.34	48.7
114.667	155.881	48.7
114.833	154.648	48.7
115	151.565	48.7
115.167	153.415	48.7
115.333	152.49	48.7
115.5	153.415	48.7
115.667	154.648	48.7
115.833	154.34	48.7
116	153.415	48.7
116.167	153.723	48.7
116.333	154.032	48.7
116.5	153.723	48.8
116.667	153.723	48.8
116.833	154.032	48.8
117	153.107	48.8
117.167	154.032	48.8
117.333	154.032	48.8
117.5	153.723	48.7
117.667	154.648	48.7
117.833	152.49	48.7
118	154.956	48.7
118.167	155.265	48.7
118.333	152.182	48.7
118.5	155.573	48.7
118.667	154.032	48.7
118.833	152.49	48.7
119	152.799	48.7
119.167	153.415	48.7
119.333	154.648	48.7
119.5	154.648	48.8
119.667	154.032	48.8
119.833	153.723	48.8
120	153.415	48.8
120.167	154.032	48.8
120.333	154.956	48.8
120.5	154.956	48.8
120.667	153.107	48.8
120.833	152.182	48.7
121	154.032	48.7
121.167	154.648	48.7
121.333	153.723	48.7
121.5	153.107	48.7
121.667	154.34	48.7
121.833	154.34	48.7
122	153.415	48.6
122.167	153.415	48.7
122.333	154.34	48.7
122.5	153.723	48.7
122.667	154.648	48.7
122.833	154.648	48.7
123	153.415	48.7
123.167	153.107	48.7
123.333	154.34	48.7
123.5	152.799	48.7
123.667	154.032	48.7
123.833	153.723	48.7
124	155.265	48.7
124.167	154.34	48.7
124.333	155.573	48.7
124.5	154.032	48.6
124.667	154.648	48.5
124.833	151.874	48.5
125	154.648	48.5
125.167	154.032	48.5
125.333	153.415	48.5
125.5	153.415	48.5
125.667	154.34	48.6
125.833	154.648	48.6
126	152.182	48.7
126.167	154.34	48.7
126.333	153.723	48.7
126.5	152.182	48.7
126.667	155.265	48.7
126.833	154.648	48.7
127	152.799	48.7
127.167	155.573	48.5
127.333	153.415	48.5
127.5	153.415	48.5
127.667	154.956	48.5
127.833	154.648	48.5
128	154.956	48.5
128.167	154.34	48.5
128.333	153.107	48.5
128.5	153.415	48.5
128.667	154.956	48.5
128.833	152.49	48.5
129	154.032	48.5
129.167	154.648	48.5
129.333	154.648	48.5
129.5	152.49	48.4
129.667	155.265	48.4
129.833	153.723	48.4
130	152.182	48.4
130.167	154.34	48.4
130.333	153.723	48.4
130.5	154.648	48.4
130.667	153.415	48.4
130.833	154.34	48.4
131	153.415	48.4
131.167	154.032	48.4
131.333	154.34	48.5
131.5	154.34	48.5
131.667	153.415	48.5
131.833	153.107	48.5
132	154.34	48.6
132.167	153.415	48.6
132.333	154.032	48.7
132.5	153.723	48.7
132.667	154.032	48.7
132.833	154.34	48.7
133	153.723	48.7
133.167	153.723	48.6
133.333	155.265	48.5
133.5	153.107	48.5
133.667	152.49	48.5
133.833	153.723	48.5
134	153.415	48.5
134.167	152.799	48.5
134.333	154.956	48.5
134.5	154.648	48.5
134.667	154.032	48.6
134.833	153.107	48.6
135	154.032	48.5
135.167	152.49	48.5
135.333	153.723	48.5
135.5	153.723	48.5
135.667	153.723	48.5
135.833	153.107	48.5
136	153.723	48.5
136.167	154.032	48.5
136.333	153.415	48.5
136.5	154.032	48.5
136.667	154.032	48.5
136.833	154.34	48.5
137	152.49	48.5
137.167	153.107	48.5
137.333	152.182	48.5
137.5	154.032	48.7
137.667	152.799	48.7
137.833	153.723	48.7
138	152.49	48.7
138.167	153.107	48.7
138.333	153.107	48.7
138.5	153.107	48.7
138.667	153.415	48.7
138.833	152.799	48.7
139	154.34	48.7
139.167	153.415	48.7
139.333	153.107	48.7
139.5	154.032	48.6
139.667	154.34	48.6
139.833	153.107	48.6
140	154.648	48.6
140.167	154.032	48.5
140.333	152.799	48.5
140.5	152.49	48.7
140.667	153.723	48.7
140.833	154.648	48.7
141	153.107	48.7
141.167	154.032	48.7
141.333	154.34	48.7
141.5	154.032	48.7
141.667	153.415	48.7
141.833	151.874	48.7
142	151.874	48.7
142.167	152.799	48.7
142.333	153.415	48.7
142.5	154.032	48.7
142.667	152.182	48.6
142.833	152.49	48.6
143	153.107	48.5
143.167	153.415	48.5
143.333	152.799	48.5
143.5	153.415	48.5
143.667	152.49	48.6
143.833	153.415	48.7
144	152.799	48.7
144.167	153.415	48.7
144.333	154.34	48.7
144.5	153.723	48.7
144.667	153.723	48.7
144.833	153.415	48.7
145	153.107	48.7
145.167	152.799	48.7
145.333	153.723	48.6
145.5	152.799	48.5
145.667	154.956	48.5
145.833	153.723	48.5
146	154.032	48.5
146.167	153.107	48.5
146.333	155.265	48.5
146.5	153.415	48.5
146.667	154.648	48.5
146.833	154.34	48.5
147	155.573	48.5
147.167	155.573	48.5
147.333	153.723	48.5
147.5	154.648	48.5
147.667	153.415	48.5
147.833	153.723	48.5
148	154.648	48.5
148.167	154.648	48.5
148.333	152.182	48.5
148.5	153.415	48.5
148.667	154.648	48.5
148.833	153.107	48.5
149	154.34	48.5
149.167	154.34	48.5
149.333	152.49	48.5
149.5	153.723	48.5
149.667	154.34	48.5
149.833	152.182	48.5
150	153.415	48.5
150.167	154.032	48.5
150.333	154.34	48.6
150.5	154.648	48.7
150.667	153.415	48.7
150.833	154.032	48.7
151	154.648	48.7
151.167	154.032	48.7
151.333	154.956	48.7
151.5	153.415	48.6
151.667	153.415	48.5
151.833	153.107	48.5
152	153.723	48.5
152.167	154.34	48.5
152.333	153.107	48.5
152.5	153.415	48.5
152.667	154.648	48.5
152.833	153.415	48.5
153	152.799	48.5
153.167	153.415	48.6
153.333	154.956	48.7
153.5	152.182	48.7
153.667	153.723	48.7
153.833	153.107	48.6
154	153.723	48.5
154.167	153.415	48.5
154.333	154.34	48.5
154.5	153.107	48.5
154.667	152.182	48.5
154.833	153.415	48.5
155	154.648	48.5
155.167	153.415	48.5
155.333	154.34	48.5
155.5	153.415	48.5
155.667	152.799	48.5
155.833	152.799	48.6
156	154.648	48.7
156.167	154.032	48.7
156.333	153.723	48.7
156.5	153.415	48.7
156.667	154.032	48.7
156.833	153.107	48.7
157	153.107	48.7
157.167	154.34	48.7
157.333	154.34	48.7
157.5	154.648	48.7
157.667	154.956	48.7
157.833	154.34	48.7
158	153.415	48.6
158.167	153.415	48.5
158.333	153.415	48.5
158.5	154.34	48.5
158.667	154.34	48.5
158.833	154.34	48.5
159	152.799	48.7
159.167	153.415	48.7
159.333	155.265	48.7
159.5	153.723	48.7
159.667	152.799	48.7
159.833	154.956	48.7
160	154.648	48.7
160.167	152.182	48.7
160.333	153.415	48.7
160.5	154.032	48.7
160.667	154.956	48.7
160.833	153.415	48.6
161	153.723	48.5
161.167	153.107	48.5
161.333	154.032	48.5
161.5	154.34	48.5
161.667	153.415	48.5
161.833	154.032	48.5
162	154.032	48.5
162.167	154.032	48.5
162.333	153.723	48.6
162.5	154.032	48.6
162.667	154.032	48.6
162.833	153.723	48.5
163	154.34	48.5
163.167	153.723	48.5
163.333	153.107	48.5
163.5	153.415	48.5
163.667	154.956	48.5
163.833	153.415	48.5
164	152.49	48.5
164.167	151.565	48.5
164.333	152.799	48.5
164.5	154.648	48.5
164.667	153.723	48.5
164.833	152.799	48.6
165	154.34	48.7
165.167	152.49	48.7
165.333	153.107	48.7
165.5	154.648	48.7
165.667	154.648	48.7
165.833	153.107	48.7
166	153.107	48.7
166.167	154.648	48.7
166.333	154.032	48.7
166.5	153.415	48.7
166.667	152.799	48.7
166.833	153.107	48.7
167	154.34	48.6
167.167	153.107	48.6
167.333	153.723	48.5
167.5	153.723	48.5
167.667	153.107	48.5
167.833	153.723	48.6
168	153.107	48.7
168.167	153.723	48.7
168.333	153.415	48.7
168.5	154.032	48.7
168.667	152.799	48.7
168.833	153.415	48.7
169	153.723	48.6
169.167	152.799	48.6
169.333	153.723	48.5
169.5	154.032	48.5
169.667	154.648	48.6
169.833	152.799	48.5
170	154.34	48.5
170.167	154.648	48.5
170.333	153.415	48.5
170.5	153.415	48.6
170.667	154.032	48.7
170.833	153.723	48.7
171	154.032	48.7
171.167	154.032	48.7
171.333	153.415	48.7
171.5	152.799	48.8
171.667	154.032	48.8
171.833	154.032	48.8
172	153.723	48.8
172.167	154.648	48.7
172.333	154.032	48.7
172.5	152.799	48.7
172.667	154.648	48.7
172.833	154.648	48.7
173	154.34	48.7
173.167	153.723	48.7
173.333	153.107	48.7
173.5	154.032	48.7
173.667	154.956	48.7
173.833	153.415	48.7
174	154.34	48.7
174.167	153.723	48.7
174.333	152.799	48.8
174.5	152.799	48.8
174.667	153.107	48.8
174.833	152.182	48.8
175	152.182	48.8
175.167	153.723	48.8
175.333	153.107	48.8
175.5	154.648	48.7
175.667	152.799	48.7
175.833	154.032	48.7
176	154.032	48.7
176.167	154.34	48.7
176.333	154.34	48.7
176.5	154.648	48.7
176.667	152.799	48.6
176.833	154.032	48.6
177	153.723	48.7
177.167	153.723	48.7
177.333	153.723	48.7
177.5	151.565	48.7
177.667	154.032	48.7
177.833	153.415	48.7
178	154.648	48.7
178.167	153.415	48.7
178.333	154.032	48.6
178.5	153.723	48.6
178.667	153.415	48.5
178.833	153.415	48.5
179	152.799	48.5
179.167	153.415	48.5
179.333	152.49	48.6
179.5	154.34	48.6
179.667	152.182	48.6
179.833	152.49	48.7
180	154.648	48.7
180.167	154.032	48.7
180.333	152.182	48.7
180.5	152.49	48.7
180.667	154.032	48.7
180.833	152.49	48.8
181	152.182	48.8
181.167	152.49	48.8
181.333	152.182	48.8
181.5	154.34	48.7
181.667	153.415	48.7
181.833	155.42	48.7
182	154.796	48.7
182.167	155.733	48.7
182.333	156.357	48.7
182.5	154.484	48.7
182.667	154.796	48.7
182.833	154.171	48.7
183	155.108	48.7
183.167	155.108	48.7
183.333	155.108	48.7
183.5	155.42	48.7
183.667	156.045	48.7
183.833	154.796	48.7
184	156.045	48.7
184.167	155.733	48.7
184.333	154.484	48.7
184.5	155.42	48.7
184.667	154.484	48.7
184.833	155.733	48.7
185	154.484	48.7
185.167	155.108	48.7
185.333	156.67	48.6
185.5	154.484	48.6
185.667	155.42	48.5
185.833	154.796	48.5
186	155.108	48.5
186.167	155.42	48.6
186.333	154.796	48.7
186.5	156.357	48.7
186.667	154.484	48.7
186.833	155.42	48.7
187	154.796	48.6
187.167	155.108	48.5
187.333	154.796	48.5
187.5	155.42	48.5
187.667	154.796	48.5
187.833	156.67	48.5
188	154.484	48.5
188.167	155.733	48.5
188.333	156.045	48.5
188.5	156.045	48.5
188.667	154.171	48.5
188.833	154.484	48.5
189	155.42	48.5
189.167	154.484	48.7
189.333	152.922	48.7
189.5	156.357	48.7
189.667	156.357	48.7
189.833	155.108	48.7
190	152.61	48.7
190.167	153.234	48.7
190.333	155.108	48.7
190.5	154.171	48.7
190.667	153.547	48.7
190.833	153.859	48.7
191	153.859	48.7
191.167	154.796	48.7
191.333	155.42	48.7
191.5	155.733	48.7
191.667	156.045	48.7
191.833	154.796	48.6
192	153.859	48.7
192.167	152.298	48.7
192.333	154.796	48.7
192.5	153.859	48.7
192.667	154.796	48.7
192.833	155.42	48.7
193	154.484	48.7
193.167	154.796	48.7
193.333	155.108	48.7
193.5	156.357	48.7
193.667	155.733	48.7
193.833	153.859	48.7
194	156.045	48.7
194.167	155.733	48.7
194.333	153.859	48.7
194.5	156.045	48.6
194.667	156.357	48.6
194.833	154.484	48.5
195	154.796	48.5
195.167	155.108	48.6
195.333	154.796	48.7
195.5	153.547	48.7
195.667	154.484	48.7
195.833	153.547	48.7
196	154.796	48.6
196.167	156.357	48.5
196.333	154.484	48.5
196.5	154.171	48.5
196.667	153.547	48.5
196.833	154.484	48.5
197	155.733	48.5
197.167	155.42	48.5
197.333	154.796	48.5
197.5	155.733	48.5
197.667	155.733	48.5
197.833	155.42	48.5
198	153.859	48.7
198.167	153.859	48.7
198.333	153.547	48.7
198.5	151.985	48.7
198.667	154.484	48.7
198.833	152.298	48.7
199	155.42	48.7
199.167	155.108	48.7
199.333	155.108	48.7
199.5	156.045	48.7
199.667	155.42	48.7
199.833	156.357	48.7
200	155.733	48.7
200.167	155.733	48.7
200.333	155.108	48.7
200.5	155.733	48.7
200.667	154.484	48.6
200.833	154.796	48.6
201	154.484	48.7
201.167	152.61	48.7
201.333	155.108	48.7
201.5	154.171	48.7
201.667	153.547	48.7
201.833	153.859	48.7
202	153.234	48.7
202.167	153.859	48.7
202.333	153.859	48.7
202.5	155.733	48.7
202.667	154.171	48.7
202.833	154.484	48.7
203	154.171	48.7
203.167	152.61	48.7
203.333	153.859	48.7
203.5	152.922	48.6
203.667	154.484	48.6
203.833	155.42	48.6
204	152.922	48.5
204.167	154.796	48.5
204.333	155.108	48.6
204.5	155.42	48.7
204.667	154.171	48.7
204.833	156.045	48.7
205	156.357	48.6
205.167	155.42	48.6
205.333	155.108	48.5
205.5	153.859	48.5
205.667	153.859	48.5
205.833	154.796	48.5
206	153.234	48.5
206.167	154.484	48.5
206.333	152.922	48.5
206.5	154.796	48.5
206.667	153.547	48.5
206.833	154.796	48.5
207	153.859	48.5
207.167	154.171	48.6
207.333	153.859	48.7
207.5	154.484	48.7
207.667	154.171	48.7
207.833	154.484	48.7
208	154.796	48.7
208.167	155.108	48.7
208.333	153.234	48.7
208.5	154.796	48.7
208.667	152.61	48.8
208.833	153.234	48.7
209	154.171	48.7
209.167	154.796	48.7
209.333	153.234	48.7
209.5	153.859	48.7
209.667	154.171	48.7
209.833	153.234	48.7
210	153.234	48.6
210.167	153.547	48.6
210.333	154.171	48.7
210.5	154.171	48.7
210.667	153.547	48.7
210.833	154.484	48.7
211	155.108	48.7
211.167	153.859	48.7
211.333	152.298	48.7
211.5	153.547	48.7
211.667	153.234	48.7
211.833	154.171	48.7
212	154.484	48.7
212.167	152.298	48.7
212.333	153.859	48.7
212.5	153.547	48.7
212.667	153.234	48.6
212.833	152.922	48.6
213	156.67	48.5
213.167	153.859	48.5
213.333	152.922	48.5
213.5	153.547	48.6
213.667	153.859	48.7
213.833	152.922	48.7
214	153.234	48.7
214.167	153.234	48.6
214.333	153.859	48.6
214.5	153.547	48.5
214.667	152.61	48.5
214.833	151.673	48.5
215	153.547	48.5
215.167	153.234	48.5
215.333	152.922	48.5
215.5	152.298	48.5
215.667	153.234	48.5
215.833	154.171	48.5
216	153.234	48.5
216.167	151.985	48.5
216.333	154.484	48.6
216.5	153.547	48.7
216.667	154.171	48.7
216.833	152.922	48.7
217	153.859	48.7
217.167	151.985	48.7
217.333	154.171	48.7
217.5	153.547	48.7
217.667	153.234	48.8
217.833	155.42	48.8
218	153.547	48.7
218.167	152.922	48.7
218.333	154.796	48.7
218.5	153.234	48.7
218.667	151.048	48.7
218.833	154.484	48.7
219	153.859	48.7
219.167	152.922	48.7
219.333	153.234	48.7
219.5	154.796	48.7
219.667	153.547	48.7
219.833	151.673	48.7
220	154.171	48.7
220.167	152.61	48.7
220.333	151.361	48.7
220.5	154.171	48.7
220.667	153.859	48.7
220.833	151.985	48.7
221	152.298	48.7
221.167	154.796	48.7
221.333	153.859	48.6
221.5	151.673	48.6
221.667	153.234	48.7
221.833	153.234	48.6
222	152.61	48.7
222.167	153.547	48.7
222.333	155.108	48.7
222.5	151.673	48.7
222.667	152.298	48.7
222.833	152.61	48.8
223	154.484	48.8
223.167	150.424	48.8
223.333	154.171	48.8
223.5	153.234	48.8
223.667	151.985	48.8
223.833	152.61	48.8
224	153.547	48.7
224.167	152.298	48.7
224.333	153.547	48.7
224.5	154.796	48.7
224.667	152.61	48.7
224.833	153.547	48.7
225	153.234	48.7
225.167	151.361	48.7
225.333	152.298	48.7
225.5	153.859	48.7
225.667	152.298	48.7
225.833	152.298	48.8
226	152.298	48.8
226.167	151.361	48.8
226.333	152.61	48.7
226.5	152.298	48.7
226.667	151.361	48.7
226.833	152.922	48.7
227	152.61	48.7
227.167	151.048	48.7
227.333	151.361	48.7
227.5	152.61	48.7
227.667	152.61	48.7
227.833	152.298	48.7
228	153.859	48.7
228.167	154.171	48.7
228.333	151.673	48.8
228.5	153.859	48.8
228.667	151.673	48.8
228.833	152.61	48.8
229	153.859	48.8
229.167	151.985	48.8
229.333	151.673	48.8
229.5	152.298	48.8
229.667	154.171	48.8
229.833	151.673	48.8
230	152.298	48.8
230.167	152.922	48.8
230.333	152.298	48.7
230.5	151.673	48.7
230.667	152.61	48.7
230.833	153.234	48.7
231	152.922	48.7
231.167	151.673	48.7
231.333	152.298	48.8
231.5	153.234	48.8
231.667	152.298	48.8
231.833	151.673	48.8
232	153.234	48.8
232.167	152.298	48.8
232.333	150.736	48.8
232.5	152.61	48.8
232.667	153.547	48.8
232.833	152.922	48.8
233	152.298	48.8
233.167	151.985	48.7
233.333	153.234	48.7
233.5	152.298	48.7
233.667	151.361	48.7
233.833	151.673	48.7
234	152.922	48.7
234.167	151.673	48.7
234.333	153.547	48.7
234.5	153.547	48.7
234.667	151.673	48.7
234.833	153.859	48.7
235	153.859	48.7
235.167	151.673	48.7
235.333	153.547	48.7
235.5	153.234	48.7
235.667	152.298	48.7
235.833	153.859	48.7
236	152.61	48.7
236.167	152.922	48.7
236.333	153.547	48.7
236.5	151.673	48.7
236.667	152.298	48.7
236.833	151.048	48.7
237	151.048	48.7
237.167	152.922	48.7
237.333	151.985	48.7
237.5	150.736	48.8
237.667	152.298	48.8
237.833	153.239	48.8
238	153.871	48.8
238.167	154.819	48.8
238.333	154.503	48.8
238.5	154.819	48.8
238.667	153.555	48.8
238.833	154.187	48.8
239	152.922	48.7
239.167	153.555	48.7
239.333	154.187	48.7
239.5	153.239	48.7
239.667	153.871	48.7
239.833	154.187	48.7
240	152.922	48.7
240.167	154.503	48.7
240.333	153.871	48.7
240.5	153.555	48.8
240.667	153.239	48.8
240.833	153.555	48.8
241	153.239	48.8
241.167	155.136	48.7
241.333	155.136	48.7
241.5	155.136	48.7
241.667	152.922	48.7
241.833	154.187	48.7
242	155.768	48.7
242.167	153.871	48.7
242.333	152.606	48.7
242.5	152.922	48.7
242.667	154.503	48.7
242.833	155.136	48.7
243	155.136	48.7
243.167	154.819	48.8
243.333	153.555	48.8
243.5	155.452	48.8
243.667	154.503	48.8
243.833	153.239	48.8
244	153.871	48.8
244.167	152.922	48.8
244.333	152.922	48.8
244.5	154.187	48.8
244.667	152.29	48.8
244.833	152.606	48.8
245	153.871	48.8
245.167	152.922	48.7
245.333	154.819	48.7
245.5	154.187	48.7
245.667	154.187	48.7
245.833	153.239	48.7
246	153.239	48.7
246.167	154.187	48.8
246.333	153.555	48.8
246.5	154.187	48.8
246.667	153.555	48.8
246.833	152.922	48.8
247	153.871	48.8
247.167	152.606	48.7
247.333	152.922	48.7
247.5	154.503	48.7
247.667	154.819	48.7
247.833	151.974	48.7
248	152.606	48.7
248.167	153.871	48.7
248.333	152.922	48.7
248.5	152.922	48.7
248.667	153.871	48.7
248.833	153.555	48.8
249	152.922	48.8
249.167	153.239	48.8
249.333	154.503	48.8
249.5	154.503	48.8
249.667	154.503	48.8
249.833	153.555	48.8
250	154.503	48.8
250.167	153.239	48.8
250.333	153.871	48.8
250.5	156.084	48.8
250.667	153.239	48.8
250.833	151.342	48.8
251	153.239	48.8
251.167	153.871	48.7
251.333	152.922	48.7
251.5	153.555	48.7
251.667	153.239	48.7
251.833	152.606	48.7
252	152.29	48.8
252.167	152.922	48.8
252.333	152.606	48.8
252.5	154.187	48.8
252.667	153.555	48.8
252.833	152.922	48.8
253	152.606	48.8
253.167	153.871	48.8
253.333	154.503	48.8
253.5	153.555	48.8
253.667	151.974	48.8
253.833	152.922	48.7
254	153.871	48.7
254.167	151.342	48.7
254.333	154.187	48.7
254.5	154.819	48.8
254.667	152.922	48.8
254.833	154.187	48.8
255	153.555	48.8
255.167	152.922	48.8
255.333	153.871	48.8
255.5	153.871	48.9
255.667	153.555	48.9
255.833	152.29	48.9
256	153.871	48.8
256.167	152.29	48.8
256.333	151.658	48.8
256.5	153.871	48.8
256.667	152.29	48.8
256.833	152.922	48.8
257	153.555	48.8
257.167	152.29	48.8
257.333	152.606	48.8
257.5	153.871	48.8
257.667	153.555	48.8
257.833	154.187	48.8
258	153.555	48.8
258.167	153.239	48.8
258.333	154.503	48.8
258.5	154.187	48.8
258.667	153.555	48.8
258.833	151.974	48.8
259	152.29	48.8
259.167	153.239	48.8
259.333	153.871	48.8
259.5	153.239	48.8
259.667	153.555	48.8
259.833	153.555	48.8
260	150.709	48.7
260.167	154.187	48.7
260.333	153.239	48.7
260.5	153.555	48.7
260.667	153.871	48.7
260.833	153.555	48.7
261	154.187	48.7
261.167	153.239	48.8
261.333	153.239	48.8
261.5	153.239	48.8
261.667	152.922	48.8
261.833	152.29	48.7
262	151.974	48.7
262.167	151.658	48.7
262.333	152.922	48.7
262.5	152.922	48.7
262.667	152.922	48.7
262.833	151.974	48.7
263	153.555	48.7
263.167	153.239	48.7
263.333	151.974	48.7
263.5	152.606	48.7
263.667	153.555	48.7
263.833	152.922	48.8
264	151.658	48.8
264.167	152.29	48.8
264.333	150.709	48.8
264.5	154.187	48.8
264.667	153.239	48.8
264.833	151.342	48.8
265	151.658	48.8
265.167	152.29	48.8
265.333	153.555	48.8
265.5	153.239	48.8
265.667	152.606	48.7
265.833	151.025	48.7
266	153.555	48.7
266.167	153.555	48.7
266.333	151.658	48.7
266.5	152.922	48.7
266.667	153.555	48.7
266.833	151.974	48.8
267	152.922	48.8
267.167	153.555	48.8
267.333	151.658	48.8
267.5	152.29	48.7
267.667	153.555	48.7
267.833	153.555	48.7
268	154.819	48.7
268.167	152.922	48.7
268.333	153.239	48.7
268.5	151.658	48.7
268.667	151.974	48.7
268.833	152.922	48.7
269	153.555	48.7
269.167	152.606	48.7
269.333	151.342	48.7
269.5	152.922	48.8
269.667	152.922	48.8
269.833	152.922	48.8
270	151.974	48.8
270.167	150.709	48.8
270.333	152.29	48.8
270.5	153.555	48.8
270.667	152.922	48.8
270.833	153.239	48.8
271	151.342	48.8
271.167	153.239	48.8
271.333	152.29	48.8
271.5	151.025	48.8
271.667	152.606	48.8
271.833	151.342	48.8
272	152.606	48.7
272.167	153.239	48.7
272.333	151.974	48.7
272.5	151.342	48.7
272.667	153.239	48.8
272.833	152.606	48.8
273	152.922	48.8
273.167	152.29	48.8
273.333	151.974	48.8
273.5	151.658	48.8
273.667	151.342	48.8
273.833	152.922	48.8
274	151.974	48.7
274.167	152.922	48.7
274.333	152.29	48.7
274.5	152.606	48.7
274.667	151.974	48.7
274.833	152.922	48.7
275	152.606	48.7
275.167	152.606	48.7
275.333	151.658	48.8
275.5	150.709	48.8
275.667	151.658	48.8
275.833	151.974	48.8
276	152.29	48.8
276.167	151.658	48.8
276.333	151.658	48.8
276.5	151.658	48.9
276.667	151.974	48.9
276.833	152.29	48.8
277	152.922	48.8
277.167	151.974	48.8
277.333	151.342	48.8
277.5	153.555	48.8
277.667	152.29	48.8
277.833	152.606	48.8
278	154.187	48.8
278.167	151.342	48.8
278.333	151.974	48.8
278.5	151.974	48.8
278.667	152.922	48.8
278.833	152.922	48.8
279	151.658	48.8
279.167	152.606	48.8
279.333	153.239	48.8
279.5	151.025	48.8
279.667	152.29	48.8
279.833	151.342	48.8
280	152.606	48.8
280.167	153.664	48.8
280.333	156.243	48.8
280.5	155.599	48.8
280.667	154.954	48.7
280.833	155.276	48.7
281	154.309	48.7
281.167	155.276	48.7
281.333	154.309	48.7
281.5	154.631	48.7
281.667	155.921	48.8
281.833	154.309	48.8
282	154.631	48.8
282.167	154.954	48.7
282.333	153.342	48.7
282.5	153.664	48.7
282.667	155.921	48.7
282.833	155.921	48.7
283	153.019	48.7
283.167	155.276	48.7
283.333	156.566	48.7
283.5	154.954	48.7
283.667	153.664	48.7
283.833	154.309	48.7
284	155.599	48.7
284.167	154.954	48.7
284.333	153.664	48.7
284.5	154.309	48.8
284.667	153.019	48.8
284.833	153.664	48.8
285	155.599	48.8
285.167	154.309	48.8
285.333	155.599	48.8
285.5	155.276	48.8
285.667	154.954	48.8
285.833	153.987	48.8
286	154.309	48.8
286.167	155.921	48.8
286.333	154.631	48.7
286.5	153.987	48.7
286.667	152.697	48.7
286.833	153.664	48.7
287	153.987	48.7
287.167	154.631	48.7
287.333	155.276	48.7
287.5	154.309	48.7
287.667	154.309	48.8
287.833	154.631	48.8
288	156.888	48.8
288.167	154.954	48.8
288.333	154.954	48.8
288.5	155.921	48.8
288.667	155.276	48.8
288.833	155.921	48.8
289	154.309	48.8
289.167	155.276	48.8
289.333	155.921	48.7
289.5	154.309	48.7
289.667	152.697	48.7
289.833	153.019	48.7
290	155.276	48.7
290.167	155.276	48.7
290.333	154.631	48.7
290.5	154.309	48.7
290.667	154.309	48.7
290.833	153.987	48.7
291	154.631	48.7
291.167	153.987	48.7
291.333	154.631	48.7
291.5	153.019	48.7
291.667	156.566	48.7
291.833	154.631	48.7
292	153.664	48.7
292.167	155.276	48.6
292.333	154.631	48.6
292.5	152.697	48.6
292.667	153.987	48.6
292.833	155.276	48.6
293	154.954	48.6
293.167	153.664	48.7
293.333	153.664	48.7
293.5	154.631	48.7
293.667	153.342	48.7
293.833	153.342	48.8
294	155.599	48.8
294.167	155.599	48.8
294.333	154.631	48.8
294.5	153.987	48.8
294.667	153.987	48.8
294.833	153.987	48.8
295	153.342	48.8
295.167	153.342	48.7
295.333	155.276	48.7
295.5	152.697	48.7
295.667	153.987	48.7
295.833	154.954	48.7
296	155.276	48.7
296.167	154.954	48.7
296.333	153.342	48.7
296.5	153.019	48.7
296.667	153.342	48.7
296.833	154.631	48.7
297	154.631	48.7
297.167	153.987	48.7
297.333	154.309	48.7
297.5	153.987	48.7
297.667	156.243	48.7
297.833	153.987	48.7
298	153.342	48.7
298.167	153.664	48.7
298.333	153.342	48.7
298.5	153.342	48.7
298.667	153.664	48.7
298.833	154.954	48.7
299	154.631	48.7
299.167	154.631	48.7
299.333	153.987	48.7
299.5	155.276	48.7
299.667	153.987	48.8
299.833	153.019	48.8
300	153.342	48.8
300.167	155.276	48.8
300.333	154.954	48.8
300.5	154.309	48.8
300.667	152.697	48.8
300.833	154.309	48.8
301	154.309	48.8
301.167	153.987	48.7
301.333	154.954	48.7
301.5	154.309	48.7
301.667	154.954	48.7
301.833	152.697	48.7
302	152.375	48.7
302.167	154.309	48.7
302.333	153.342	48.7
302.5	153.342	48.7
302.667	154.309	48.8
302.833	155.276	48.8
303	153.987	48.8
303.167	154.631	48.8
303.333	154.631	48.7
303.5	153.987	48.7
303.667	153.987	48.7
303.833	154.631	48.7
304	152.375	48.7
304.167	154.631	48.7
304.333	153.987	48.7
304.5	154.954	48.7
304.667	154.631	48.7
304.833	154.309	48.7
305	152.697	48.7
305.167	154.631	48.7
305.333	153.342	48.8
305.5	153.019	48.8
305.667	155.921	48.8
305.833	153.664	48.8
306	153.664	48.8
306.167	155.276	48.8
306.333	154.954	48.8
306.5	153.019	48.8
306.667	153.019	48.8
306.833	152.697	48.8
307	153.019	48.7
307.167	153.987	48.7
307.333	153.342	48.7
307.5	153.664	48.7
307.667	154.631	48.7
307.833	154.631	48.7
308	154.954	48.7
308.167	154.954	48.7
308.333	153.342	48.8
308.5	153.342	48.8
308.667	153.342	48.8
308.833	154.631	48.8
309	153.664	48.8
309.167	154.309	48.8
309.333	153.664	48.8
309.5	155.276	48.8
309.667	153.987	48.8
309.833	152.375	48.8
310	153.342	48.8
310.167	154.631	48.8
310.333	153.987	48.7
310.5	154.631	48.7
310.667	153.664	48.7
310.833	154.309	48.7
311	154.954	48.7
311.167	153.342	48.7
311.333	153.987	48.7
311.5	154.631	48.7
311.667	153.019	48.7
311.833	154.309	48.7
312	154.309	48.7
312.167	153.342	48.7
312.333	152.375	48.7
312.5	153.987	48.7
312.667	154.309	48.7
312.833	153.342	48.7
313	153.987	48.7
313.167	154.309	48.7
313.333	153.987	48.7
313.5	153.664	48.7
313.667	152.697	48.7
313.833	153.987	48.7
314	153.987	48.7
314.167	153.664	48.7
314.333	153.342	48.7
314.5	154.309	48.7
314.667	153.342	48.8
314.833	152.697	48.8
315	153.019	48.8
315.167	154.309	48.8
315.333	154.631	48.8
315.5	154.631	48.8
315.667	154.309	48.8
315.833	154.309	48.8
316	154.309	48.7
316.167	154.309	48.7
316.333	152.375	48.7
316.5	154.631	48.7
316.667	153.987	48.7
316.833	152.375	48.7
317	154.954	48.7
317.167	154.631	48.7
317.333	152.697	48.7
317.5	153.664	48.7
317.667	153.987	48.7
317.833	153.987	48.8
318	153.987	48.8
318.167	153.987	48.7
318.333	155.921	48.7
318.5	154.309	48.7
318.667	152.375	48.7
318.833	153.987	48.7
319	154.309	48.7
319.167	153.019	48.7
319.333	153.987	48.7
319.5	152.052	48.7
319.667	153.987	48.7
319.833	153.342	48.7
320	152.375	48.7
320.167	153.987	48.7
320.333	153.019	48.8
320.5	153.987	48.8
320.667	154.631	48.8
320.833	153.019	48.8
321	153.019	48.8
321.167	152.697	48.8
321.333	152.375	48.8
321.5	152.375	48.8
321.667	153.664	48.8
321.833	153.342	48.8
322	153.987	48.8
322.167	153.987	48.7
322.333	153.019	48.7
322.5	153.987	48.7
322.667	154.309	48.7
322.833	153.019	48.7
323	152.375	48.7
323.167	151.73	48.7
323.333	152.052	48.7
323.5	152.697	48.8
323.667	153.987	48.8
323.833	153.664	48.8
324	153.987	48.8
324.167	153.987	48.8
324.333	153.342	48.7
324.5	153.342	48.7
324.667	154.631	48.7
324.833	153.342	48.7
325	152.697	48.7
325.167	155.276	48.7
325.333	153.342	48.7
325.5	153.019	48.7
325.667	153.664	48.7
325.833	154.309	48.7
326	152.375	48.8
326.167	153.342	48.8
326.333	152.697	48.8
326.5	154.309	48.8
326.667	153.019	48.8
326.833	151.73	48.8
327	153.019	48.8
327.167	153.987	48.8
327.333	153.342	48.8
327.5	152.697	48.8
327.667	152.375	48.8
327.833	153.019	48.8
328	153.342	48.8
328.167	152.375	48.7
328.333	152.052	48.7
328.5	153.664	48.7
328.667	153.342	48.7
328.833	153.019	48.7
329	153.019	48.7
329.167	152.052	48.8
329.333	152.052	48.8
329.5	154.309	48.8
329.667	152.052	48.8
329.833	153.987	48.8
330	153.664	48.8
330.167	153.342	48.8
330.333	153.019	48.8
330.5	153.342	48.8
330.667	153.019	48.8
330.833	153.019	48.8
331	153.019	48.8
331.167	153.987	48.7
331.333	153.342	48.7
331.5	152.052	48.7
331.667	153.342	48.7
331.833	153.019	48.7
332	154.631	48.7
332.167	153.342	48.7
332.333	152.375	48.7
332.5	153.664	48.7
332.667	153.664	48.7
332.833	153.342	48.7
333	151.73	48.7
[truncated: 4,215 more rows]

[truncated: 24 more sheets: Fig. 3d, Fig. 3e, Fig. 3f, Fig. 3g, Fig. 3h, Fig. 3i, Fig. 4a, Fig. 4b, Fig. S2, Fig. S5a, Fig. S5b, Fig. S5c, Fig. S6, Fig. S9b, Fig. S12b, Fig. S13, Fig. S14c, Fig. S15a, Fig. S18a, Fig. S18b …]
